# Supplementary material for: CDK12 regulates cellular metabolism to promote glioblastoma growth
Source: JCI Insight. 2025 Sep 25;10(21):e190780. doi: 10.1172/jci.insight.190780 (PMC12643520; doi:10.1172/jci.insight.190780)
Supplement: Supporting data values [file jciinsight-10-190780-s186.xlsx]

## Sheet: Fig.1A
	Figure 1A
		GBM12
		shNTS	shCDK12(1798)	shCDK12(7811)
		1.08541	0.195391	0.202991
		0.99707	0.196969	0.199074
		0.905736	0.210368	0.176598
		1.02018	0.209123	0.177266
		GBM22
		shNTS	shCDK12(1798)	shCDK12(7813)
		1.00553	0.632678	0.65648
		1.05042	0.62671	0.719161
		0.951309	0.578941	0.648498
		0.995221	0.591516	0.58922
		U251
		shNTS	shCDK12(1798)	shCDK12(1799)
		1.05757	0.25669	0.797789
		0.980368	0.244953	0.748121
		0.986114	0.229766	0.686266
		0.978079	0.230517	0.692486

## Sheet: Fig.1C
	Figure 1C
			GBM12
		Day	shNTS										shCDK12(1798)										shCDK12(7811)
		0	0.992338	1.04451	0.978885	0.982542	1.00762	1.02232	1.01943	0.957159	0.995995	0.999205	0.979825	1.02627	0.964765	0.989703	0.978651	1.01817	0.994428	1.03918	0.998907	1.0101	0.975079	1.0102	0.962387	1.01056	0.972828	1.02648	1.05309	1.03044	0.98484	0.974092
		2	1.4366	1.40429	1.52143	1.48769	1.49993	1.50659	1.48264	1.42659	1.39054	1.26264	2.19777	2.32745	2.23442	2.27849	2.0694	2.42723	2.26285	2.39741	2.24379	2.04247	1.49486	1.37304	1.51688	1.48891	1.53399	1.67291	1.55584	1.5243	1.53851	1.48589
		4	5.25021	5.75539	5.81889	5.7235	5.82248	5.49397	5.52646	6.02935	5.74354	5.45604	2.22362	2.31142	2.34282	2.32417	2.30312	2.24241	2.28207	2.34481	2.27933	2.24336	1.30632	1.3557	1.38208	1.36827	1.40009	1.36534	1.35204	1.34113	1.34781	1.29013
			GBM22
		Day	shNTS					shCDK12(1798)					shCDK12(7813)
		0	0.954388	0.975566	1.01132	1.04743	1.0113	1.01488	0.959715	1.01843	1.02846	0.978516	1.01597	1.0467	1.02469	0.977838	0.934798
		2	1.30551	1.34935	1.32135	1.37344	1.33936	1.08369	1.05427	1.10357	1.05349	1.02179	1.02309	1.02321	0.97115	1.0271	0.93891
		4	2.75237	2.55761	2.55501	2.5495	2.4433	1.41823	1.43029	1.49505	1.42675	1.41726	1.37099	1.37844	1.42902	1.37432	1.30706
			U251
		Day	shNTS					shCDK12(1798)					shCDK12(1799)
		0	0.907373	0.959801	0.952698	1.02614	0.931057	0.999198	0.981182	1.02511	1.00137	1.03859	1.04356	1.02765	0.981426	1.04155	0.992889
		2	1.52416	1.66529	1.6452	1.70321	1.66213	1.2275	1.2212	1.26372	1.361	1.39574	1.35393	1.29219	1.34093	1.32894	1.33363
		4	4.19538	4.14942	4.0575	4.27952	4.18376	2.35995	2.13575	2.27671	2.32033	2.15808	2.75287	2.65305	2.7303	2.89742	3.13814

## Sheet: Fig.1E
	Figure 1E
			Astrocyte
		SR [µM]	0	0.1	0
			1.96	1.995	2.45
			1.75	1.78	1.675
			1.755	1.725	1.025
			GBM12
		SR [µM]	0	2	20
			14.52	32.54	54.6
			12.18	33.3	52.8
			4.98	28.86	50.6
			GBM22
		SR [nM]	0	85	850
			10.18	14.2	33.24
			7.48	13.02	29.44
			5.84	8.78	13.72
			U251
		SR [µM]	0	2	20
			5.02	13.8	20.4
			3.18	9.78	19.64
			3.54	15.98	26.08

## Sheet: Fig.2B 
	Figure 2B
		Total Term	nes	pval
		Homologous DNA Pairing And Strand Exchange	-4.03614	0
		HDR Thru Homologous Recombination (HRR)	-4.08611	0
		HDACs Deacetylate Histones R-HSA-3214815	4.71042	0
		TGF-beta Receptor Signaling Activates SMADs R-HSA-2173789	4.71207	0
		Biosynthesis Of N-glycan Precursor (Dolichol LLO) And Transfer To Protein R-HSA-446193	-3.9085	0
		Diseases Of DNA Repair R-HSA-9675135	-3.88144	0
		RHO GTPase Effectors R-HSA-195258	4.52367	0
		Resolution Of Abasic Sites (AP Sites) R-HSA-73933	-3.80297	0
		Activation Of ATR In Response To Replication Stress R-HSA-176187	-3.81653	0
		Resolution Of D-Loop Structures R-HSA-5693537	-3.84776	0
		G1/S-Specific Transcription R-HSA-69205	-3.78786	0
		DNA Strand Elongation R-HSA-69190	-3.80326	0
		Presynaptic Phase Of Homologous DNA Pairing And Strand Exchange R-HSA-5693616	-3.77881	0
		tRNA Aminoacylation R-HSA-379724	-3.82401	0
		Defective HDR Thru Homologous Recombination (HRR) Due To BRCA1 Loss-Of-Function R-HSA-9701192	-3.70041	0
		Diseases Of Signal Transduction By Growth Factor Receptors And Second Messengers R-HSA-5663202	4.76374	0
		Activation Of Pre-Replicative Complex R-HSA-68962	-3.70616	0
		Telomere C-strand (Lagging Strand) Synthesis R-HSA-174417	-3.72959	0
		Resolution Of D-loop Structures Thru Holliday Junction Intermediates R-HSA-5693568	-3.73699	0
		CTNNB1 S33 Mutants Not Phosphorylated R-HSA-5358747	4.40448	0
		Transport Of Vitamins Nucleosides And Related Molecules R-HSA-425397	-3.70638	0
		Cytosolic tRNA Aminoacylation R-HSA-379716	-3.71561	0
		Metabolism Of Cofactors R-HSA-8978934	-3.67918	0
		Termination Of Translesion DNA Synthesis R-HSA-5656169	-3.73772	0
		RHO GTPase Cycle R-HSA-9012999	4.41159	0
		Polymerase Switching On C-strand Of Telomere R-HSA-174411	-3.6398	0.00191571
		Hemostasis R-HSA-109582	4.42328	0
		tRNA Processing R-HSA-72306	-3.64254	0
		Mitochondrial Translation R-HSA-5368287	-3.65155	0
		Mitochondrial Translation Initiation R-HSA-5368286	-3.62807	0
		Intraflagellar Transport R-HSA-5620924	-3.60886	0
		Signaling By TGFB Family Members R-HSA-9006936	4.4319	0
		Impaired BRCA2 Binding To PALB2 R-HSA-9709603	-3.54853	0
		HDR Thru Single Strand Annealing (SSA) R-HSA-5685938	-3.56164	0
		Mitochondrial Translation Elongation R-HSA-5389840	-3.56671	0
		Synthesis Of DNA R-HSA-69239	-3.55368	0
		Defective Homologous Recombination Repair (HRR) Due To BRCA2 Loss Of Function R-HSA-9701190	-3.57007	0
		Mitochondrial Translation Termination R-HSA-5419276	-3.57011	0
		Resolution Of D-loop Structures Thru Synthesis-Dependent Strand Annealing (SDSA) R-HSA-5693554	-3.57283	0
		Signaling By WNT In Cancer R-HSA-4791275	4.17709	0
		Diseases Associated With N-glycosylation Of Proteins R-HSA-3781860	-3.51735	0
		TCF Dependent Signaling In Response To WNT R-HSA-201681	4.17884	0
		Impaired BRCA2 Binding To RAD51 R-HSA-9709570	-3.52103	0
		Metabolism Of Nucleotides R-HSA-15869	-3.51179	0
		FCGR3A-mediated Phagocytosis R-HSA-9664422	4.26123	0
		Downregulation Of SMAD2/3:SMAD4 Transcriptional Activity R-HSA-2173795	4.25178	0
		Negative Regulation Of MET Activity R-HSA-6807004	4.17939	0.00222717
		FOXO-mediated Transcription R-HSA-9614085	4.27955	0
		Signaling By TGF-beta Receptor Complex R-HSA-170834	4.26926	0
		Basigin Interactions R-HSA-210991	4.29468	0.00923787
		FOXO-mediated Transcription Of Cell Cycle Genes R-HSA-9617828	4.18557	0
		Disassembly Of Destruction Complex And Recruitment Of AXIN To Membrane R-HSA-4641262	4.1915	0
		Signaling By NOTCH R-HSA-157118	4.19899	0
		Activated PKN1 Stimulates Transcription Of Androgen Receptor Regulated KLK2 And KLK3 R-HSA-5625886	4.14639	0
		RAF Activation R-HSA-5673000	4.23396	0
		Lagging Strand Synthesis R-HSA-69186	-3.48744	0.0037594
		Budding And Maturation Of HIV Virion R-HSA-162588	4.199	0
		Assembly Of HIV Virion R-HSA-175474	4.12475	0
		MAP2K And MAPK Activation R-HSA-5674135	4.1294	0.00442478
		tRNA Modification In Nucleus And Cytosol R-HSA-6782315	-3.47361	0
		Beta-catenin Phosphorylation Cascade R-HSA-196299	4.20453	0
		Downregulation Of TGF-beta Receptor Signaling R-HSA-2173788	4.09439	0
		Listeria Monocytogenes Entry Into Host Cells R-HSA-8876384	4.09532	0
		Fcgamma Receptor (FCGR) Dependent Phagocytosis R-HSA-2029480	4.09921	0
		Signaling By Nuclear Receptors R-HSA-9006931	4.10494	0
		ERCC6 (CSB) And EHMT2 (G9a) Positively Regulate rRNA Expression R-HSA-427389	4.07356	0
		ESR-mediated Signaling R-HSA-8939211	4.07849	0
		Negative Regulation Of PI3K/AKT Network R-HSA-199418	4.05357	0.00235294
		Cell Surface Interactions At Vascular Wall R-HSA-202733	4.0589	0
		Formation Of beta-catenin:TCF Transactivating Complex R-HSA-201722	4.0635	0
		Regulation Of Actin Dynamics For Phagocytic Cup Formation R-HSA-2029482	4.04488	0
		RHO GTPases Activate PKNs R-HSA-5625740	4.02234	0
		Signaling By NOTCH1 R-HSA-1980143	4.02578	0
		Synthesis Of Glycosylphosphatidylinositol (GPI) R-HSA-162710	-3.42602	0.0078125
		Cell-Cell Communication R-HSA-1500931	4.01198	0
		Chromatin Modifying Enzymes R-HSA-3247509	3.99653	0
		Chondroitin Sulfate Biosynthesis R-HSA-2022870	-3.4045	0.00576923
		Fanconi Anemia Pathway R-HSA-6783310	-3.39614	0.00377358
		Signaling By High-Kinase Activity BRAF Mutants R-HSA-6802948	3.96781	0
		Protein Ubiquitination R-HSA-8852135	3.95758	0
		Signaling By MET R-HSA-6806834	3.95264	0
		Regulation Of Signaling By CBL R-HSA-912631	3.91709	0.00217391
		Regulation Of Beta-Cell Development R-HSA-186712	3.93835	0
		CTLA4 Inhibitory Signaling R-HSA-389513	3.91063	0.0041841
		Platelet Activation Signaling And Aggregation R-HSA-76002	3.91316	0
		Interleukin-3 Interleukin-5 And GM-CSF Signaling R-HSA-512988	3.93208	0.00213675
		Autophagy R-HSA-9612973	3.91817	0
		Gluconeogenesis R-HSA-70263	-3.36555	0.00192308
		Synthesis Of Substrates In N-glycan Biosythesis R-HSA-446219	-3.36192	0
		Mitochondrial Fatty Acid Beta-Oxidation R-HSA-77289	-3.35661	0
		Deubiquitination R-HSA-5688426	3.91966	0
		Translesion Synthesis By POLI R-HSA-5656121	-3.34687	0.00362319
		Potential Therapeutics For SARS R-HSA-9679191	3.89769	0
		Branched-chain Amino Acid Catabolism R-HSA-70895	-3.34817	0.00187617
		DNA Methylation R-HSA-5334118	3.87953	0
		Kinesins R-HSA-983189	3.87959	0.00218818
		Constitutive Signaling By NOTCH1 HD+PEST Domain Mutants R-HSA-2894862	3.87264	0.00686499
		Golgi-to-ER Retrograde Transport R-HSA-8856688	3.86502	0
		Membrane Binding And Targetting Of GAG Proteins R-HSA-174490	3.85551	0.00207039
		Condensation Of Prophase Chromosomes R-HSA-2299718	3.85022	0.00462963
		Degradation Of Beta-Catenin By Destruction Complex R-HSA-195253	3.8432	0
		CDC42 GTPase Cycle R-HSA-9013148	3.8367	0
		Extension Of Telomeres R-HSA-180786	-3.30908	0
		RUNX1 Regulates Genes Involved In Megakaryocyte Differentiation And Platelet Function R-HSA-8936459	3.82886	0.0022779
		Peroxisomal Lipid Metabolism R-HSA-390918	-3.30104	0.00380952
		G1/S Transition R-HSA-69206	-3.29767	0
		Gap-filling DNA Repair Synthesis And Ligation In GG-NER R-HSA-5696397	-3.288	0.00369686
		Mitotic G1 Phase And G1/S Transition R-HSA-453279	-3.2896	0
		Resolution Of AP Sites Via Multiple-Nucleotide Patch Replacement Pathway R-HSA-110373	-3.27033	0.00763359
		G0 And Early G1 R-HSA-1538133	-3.27399	0.00185529
		Ephrin Signaling R-HSA-3928664	3.80953	0.0108696
		PCNA-Dependent Long Patch Base Excision Repair R-HSA-5651801	-3.25017	0.0037244
		Translesion Synthesis By REV1 R-HSA-110312	-3.24144	0.00549451
		S Phase R-HSA-69242	-3.24373	0
		HDMs Demethylate Histones R-HSA-3214842	3.77907	0.00211416
		Golgi Associated Vesicle Biogenesis R-HSA-432722	3.78197	0
		Signaling By NOTCH3 R-HSA-9012852	3.7751	0.00209644
		PI Metabolism R-HSA-1483255	3.78335	0
		Signaling By Receptor Tyrosine Kinases R-HSA-9006934	3.75318	0
		Translesion Synthesis By POLK R-HSA-5655862	-3.2122	0.00557621
		IRS-related Events Triggered By IGF1R R-HSA-2428928	3.74485	0.0135747
		Mismatch Repair R-HSA-5358508	-3.20186	0.00362976
		Processive Synthesis On Lagging Strand R-HSA-69183	-3.19801	0.0260521
		Estrogen-dependent Gene Expression R-HSA-9018519	3.73263	0.00702576
		Platelet Sensitization By LDL R-HSA-432142	3.7076	0.0020202
		Ovarian Tumor Domain Proteases R-HSA-5689896	3.7033	0.0043384
		HATs Acetylate Histones R-HSA-3214847	3.69703	0.00229885
		RAC1 GTPase Cycle R-HSA-9013149	3.70004	0
		SARS-CoV Infections R-HSA-9679506	3.71813	0
		NR1H3 And NR1H2 Regulate Gene Expression Linked To Cholesterol Transport And Efflux R-HSA-9029569	3.69318	0.00669643
		FLT3 Signaling R-HSA-9607240	3.7086	0.00421941
		Intracellular Signaling By Second Messengers R-HSA-9006925	3.71186	0.0026738
		Macroautophagy R-HSA-1632852	3.71322	0.0022779
		Costimulation By CD28 Family R-HSA-388841	3.71849	0.0091954
		Interconversion Of Nucleotide Di- And Triphosphates R-HSA-499943	-3.17751	0.00366972
		Pre-NOTCH Transcription And Translation R-HSA-1912408	3.7186	0
		Synthesis Of Active Ubiquitin: Roles Of E1 And E2 Enzymes R-HSA-8866652	3.66204	0.010917
		GPVI-mediated Activation Cascade R-HSA-114604	3.66731	0.0083682
		RHO GTPases Activate WASPs And WAVEs R-HSA-5663213	3.65833	0.0020284
		PI5P PP2A And IER3 Regulate PI3K/AKT Signaling R-HSA-6811558	3.66278	0
		Cell Junction Organization R-HSA-446728	3.6551	0.0134228
		Signaling By BRAF And RAF1 Fusions R-HSA-6802952	3.66757	0.00219298
		Heme Signaling R-HSA-9707616	3.64634	0.00639659
		Circadian Clock R-HSA-400253	3.64303	0
		DNA Double-Strand Break Repair R-HSA-5693532	-3.14615	0
		Signaling By WNT R-HSA-195721	3.63456	0
		COPI-independent Golgi-to-ER Retrograde Traffic R-HSA-6811436	3.63671	0.0110375
		Glutathione Conjugation R-HSA-156590	-3.14776	0.0110701
		Transcription Of E2F Targets Under Negative Control By DREAM Complex R-HSA-1362277	-3.13453	0.00959693
		Transcriptional Regulation Of Pluripotent Stem Cells R-HSA-452723	3.6139	0.0193548
		Signaling By SCF-KIT R-HSA-1433557	3.61025	0.00641026
		Activation Of HOX Genes During Differentiation R-HSA-5619507	3.57865	0.0043384
		TBC/RABGAPs R-HSA-8854214	3.58073	0.015873
		Amyloid Fiber Formation R-HSA-977225	3.60659	0.00218818
		Paradoxical Activation Of RAF Signaling By Kinase Inactive BRAF R-HSA-6802955	3.60332	0.0180995
		MAPK Family Signaling Cascades R-HSA-5683057	3.5814	0.00508906
		Ub-specific Processing Proteases R-HSA-5689880	3.56659	0.002331
		IGF1R Signaling Cascade R-HSA-2428924	3.58515	0.00680272
		PIP3 Activates AKT Signaling R-HSA-1257604	3.58264	0
		Transcriptional Activity Of SMAD2/SMAD3:SMAD4 Heterotrimer R-HSA-2173793	3.59908	0.00430107
		NOTCH3 Intracellular Domain Regulates Transcription R-HSA-9013508	3.57178	0.0263158
		Signaling By RAF1 Mutants R-HSA-9656223	3.56769	0.00662252
		Synthesis Of PIPs At Plasma Membrane R-HSA-1660499	3.58602	0.00650759
		EPH-Ephrin Signaling R-HSA-2682334	3.59465	0
		Phase 0 - Rapid Depolarisation R-HSA-5576892	-3.11309	0.0170778
		Signaling By NODAL R-HSA-1181150	3.56155	0.00862069
		VEGFA-VEGFR2 Pathway R-HSA-4420097	3.59002	0.00686499
		Negative Regulators Of DDX58/IFIH1 Signaling R-HSA-936440	3.56771	0.012959
		trans-Golgi Network Vesicle Budding R-HSA-199992	3.58641	0.00448431
		FOXO-mediated Transcription Of Cell Death Genes R-HSA-9614657	3.5914	0.00835073
		Translesion Synthesis By Y Family DNA Polymerases Bypasses Lesions On DNA Template R-HSA-110313	-3.1076	0.00556586
		Mitotic Prophase R-HSA-68875	3.54966	0.00449438
		Extra-nuclear Estrogen Signaling R-HSA-9009391	3.54124	0.013363
		NR1H2 And NR1H3-mediated Signaling R-HSA-9024446	3.5367	0.00671141
		tRNA Processing In Nucleus R-HSA-6784531	-3.08432	0.00561798
		NOTCH1 Intracellular Domain Regulates Transcription R-HSA-2122947	3.52641	0.00411523
		Tight Junction Interactions R-HSA-420029	3.52327	0.0130152
		Antigen Processing: Ubiquitination And Proteasome Degradation R-HSA-983168	3.50939	0
		RAB Geranylgeranylation R-HSA-8873719	3.50569	0.0157658
		Endosomal Sorting Complex Required For Transport (ESCRT) R-HSA-917729	3.49909	0.0170576
		Signaling By Cytosolic FGFR1 Fusion Mutants R-HSA-1839117	3.49999	0.0242291
		Clathrin-mediated Endocytosis R-HSA-8856828	3.48991	0
		RNA Polymerase I Promoter Opening R-HSA-73728	3.49136	0.02407
		RHO GTPases Activate Formins R-HSA-5663220	3.47748	0.00681818
		Cell-cell Junction Organization R-HSA-421270	3.47559	0.0063425
		Signaling By FLT3 Fusion Proteins R-HSA-9703465	3.46894	0.0240175
		Class I MHC Mediated Antigen Processing And Presentation R-HSA-983169	3.46395	0
		Formation Of Cornified Envelope R-HSA-6809371	3.46222	0.00612245
		Orc1 Removal From Chromatin R-HSA-68949	-3.04457	0.00551471
		RHOQ GTPase Cycle R-HSA-9013406	3.45839	0.00638298
		PRC2 Methylates Histones And DNA R-HSA-212300	3.45257	0.0210084
		FLT3 Signaling In Disease R-HSA-9682385	3.45319	0.0295455
		Metabolism Of Folate And Pterines R-HSA-196757	-3.02861	0.039604
		Recognition Of DNA Damage By PCNA-containing Replication Complex R-HSA-110314	-3.0295	0.0172084
		HDR Thru Homologous Recombination (HRR) Or Single Strand Annealing (SSA) R-HSA-5693567	-3.03303	0.00180505
		Metabolism Of Water-Soluble Vitamins And Cofactors R-HSA-196849	-3.02315	0
		FOXO-mediated Transcription Of Oxidative Stress Metabolic And Neuronal Genes R-HSA-9615017	3.43196	0.010142
		Post-translational Protein Phosphorylation R-HSA-8957275	3.43564	0.0299252
		EGFR Downregulation R-HSA-182971	3.43322	0.021692
		IRS-mediated Signaling R-HSA-112399	3.42714	0.0200445
		Activation Of BAD And Translocation To Mitochondria R-HSA-111447	3.4219	0.0744186
		Sialic Acid Metabolism R-HSA-4085001	-3.00823	0.0128205
		Oncogenic MAPK Signaling R-HSA-6802957	3.41268	0.018018
		Pre-NOTCH Expression And Processing R-HSA-1912422	3.40986	0.0255814
		Homology Directed Repair R-HSA-5693538	-2.9989	0
		Dual Incision In GG-NER R-HSA-5696400	-2.99512	0.0092081
		RHOBTB2 GTPase Cycle R-HSA-9013418	3.40559	0.067757
		Interleukin-2 Family Signaling R-HSA-451927	3.39482	0.0104603
		Insulin Receptor Signaling Cascade R-HSA-74751	3.39133	0.0177384
		Myogenesis R-HSA-525793	3.38407	0.01002
		Axon Guidance R-HSA-422475	3.37844	0.00797872
		E3 Ubiquitin Ligases Ubiquitinate Target Proteins R-HSA-8866654	3.3795	0.0169492
		Signaling By VEGF R-HSA-194138	3.37319	0.0131579
		Signaling By Type 1 Insulin-like Growth Factor 1 Receptor (IGF1R) R-HSA-2404192	3.371	0.0285714
		Interleukin Receptor SHC Signaling R-HSA-912526	3.36198	0.0212766
		Signaling By NOTCH2 R-HSA-1980145	3.36299	0.0103734
		RHOBTB GTPase Cycle R-HSA-9706574	3.35854	0.0437788
		Translation R-HSA-72766	-2.96491	0
		Signaling By Erythropoietin R-HSA-9006335	3.34919	0.0381356
		Constitutive Signaling By NOTCH1 HD Domain Mutants R-HSA-2691232	3.34205	0.00996016
		RAC3 GTPase Cycle R-HSA-9013423	3.35003	0.00867679
		Keratinization R-HSA-6805567	3.34306	0.0102041
		Signaling By Activin R-HSA-1502540	3.33887	0.0464602
		RAF/MAP Kinase Cascade R-HSA-5673001	3.337	0.0144231
		Meiotic Synapsis R-HSA-1221632	3.3451	0.0268456
		Nonsense Mediated Decay (NMD) Enhanced By Exon Junction Complex (EJC) R-HSA-975957	3.33102	0.0113379
		NOTCH4 Intracellular Domain Regulates Transcription R-HSA-9013695	3.327	0.0609481
		TGF-beta Receptor Signaling In EMT (Epithelial To Mesenchymal Transition) R-HSA-2173791	3.32094	0.0141129
		Signaling By ALK Fusions And Activated Point Mutants R-HSA-9725370	3.31611	0.0288248
		PI3K Cascade R-HSA-109704	3.31397	0.0207469
		Deactivation Of Beta-Catenin Transactivating Complex R-HSA-3769402	3.30873	0.0172786
		COPI-dependent Golgi-to-ER Retrograde Traffic R-HSA-6811434	3.30891	0.0107759
		RHOD GTPase Cycle R-HSA-9013405	3.3045	0.0222717
		DNA Replication R-HSA-69306	-2.92825	0
		EPHB-mediated Forward Signaling R-HSA-3928662	3.29301	0.0169133
		Cilium Assembly R-HSA-5617833	-2.93361	0
		Trafficking Of GluR2-containing AMPA Receptors R-HSA-416993	-2.93003	0.0458015
		MAP3K8 (TPL2)-dependent MAPK1/3 Activation R-HSA-5684264	3.28313	0.0340426
		RHOU GTPase Cycle R-HSA-9013420	3.28323	0.0309735
		Interleukin-37 Signaling R-HSA-9008059	3.27887	0.0642398
		Nicotinate Metabolism R-HSA-196807	-2.91728	0.0392927
		Regulation Of TP53 Activity Thru Acetylation R-HSA-6804758	3.2741	0.0501089
		Rab Regulation Of Trafficking R-HSA-9007101	3.27057	0.0240385
		Signaling By KIT In Disease R-HSA-9669938	3.26642	0.0483516
		Transcriptional Regulation By RUNX3 R-HSA-8878159	3.26747	0.0179775
		Activated NOTCH1 Transmits Signal To Nucleus R-HSA-2122948	3.26091	0.0367965
		MAPK1/MAPK3 Signaling R-HSA-5684996	3.25396	0.0119617
		Resolution Of Sister Chromatid Cohesion R-HSA-2500257	3.25506	0.0110132
		Constitutive Signaling By Aberrant PI3K In Cancer R-HSA-2219530	3.24898	0.0125
		M Phase R-HSA-68886	3.25562	0.015
		Negative Regulation Of MAPK Pathway R-HSA-5675221	3.24995	0.00824742
		Nonsense Mediated Decay (NMD) Independent Of Exon Junction Complex (EJC) R-HSA-975956	3.23658	0.00652174
		MHC Class II Antigen Presentation R-HSA-2132295	3.238	0.0197802
		Base Excision Repair R-HSA-73884	-2.8954	0.0207156
		Signaling By BMP R-HSA-201451	3.23886	0.0328542
		Signaling By NTRKs R-HSA-166520	3.23996	0.031401
		Assembly Of ORC Complex At Origin Of Replication R-HSA-68616	3.22815	0.0428894
		Positive Epigenetic Regulation Of rRNA Expression R-HSA-5250913	3.23093	0.0127389
		Syndecan Interactions R-HSA-3000170	3.23225	0.0357143
		Metabolism Of Vitamins And Cofactors R-HSA-196854	-2.89608	0
		Signaling To ERKs R-HSA-187687	3.22847	0.0316456
		Mitochondrial tRNA Aminoacylation R-HSA-379726	-2.88463	0.0297952
		Transcriptional Regulation By E2F6 R-HSA-8953750	-2.88713	0.0229446
		Sulfur Amino Acid Metabolism R-HSA-1614635	-2.87766	0.0484496
		Processing Of Intronless Pre-mRNAs R-HSA-77595	-2.8682	0.0478011
		Signaling By Interleukins R-HSA-449147	3.20379	0.0199501
		NOTCH3 Activation And Transmission Of Signal To Nucleus R-HSA-9013507	3.20419	0.0433839
		Sensory Processing Of Sound R-HSA-9659379	3.19513	0.0331126
		Epigenetic Regulation Of Gene Expression R-HSA-212165	3.19062	0.0175055
		Depolymerisation Of Nuclear Lamina R-HSA-4419969	3.18849	0.0539419
		Cytoprotection By HMOX1 R-HSA-9707564	3.17427	0.0281385
		Sensory Processing Of Sound By Outer Hair Cells Of Cochlea R-HSA-9662361	3.17234	0.0271967
		rRNA Modification In Nucleus And Cytosol R-HSA-6790901	-2.83595	0.0093985
		Gap-filling DNA Repair Synthesis And Ligation In TC-NER R-HSA-6782210	-2.8373	0.0189036
		Regulation Of IGF Transport And Uptake By IGFBPs R-HSA-381426	3.16474	0.0469484
		Phospholipid Metabolism R-HSA-1483257	3.16068	0.00909091
		Diseases Of Metabolism R-HSA-5668914	-2.82461	0
		Sensory Processing Of Sound By Inner Hair Cells Of Cochlea R-HSA-9662360	3.1552	0.0396476
		HCMV Infection R-HSA-9609646	3.14897	0.01766
		Signaling By EGFR R-HSA-177929	3.13791	0.0357143
		Mitochondrial Protein Import R-HSA-1268020	-2.80627	0.0128913
		Attenuation Phase R-HSA-3371568	3.13488	0.0414938
		Factors Involved In Megakaryocyte Development And Platelet Production R-HSA-983231	3.1259	0.0151844
		Signaling By Insulin Receptor R-HSA-74752	3.12611	0.0215517
		Apoptotic Cleavage Of Cellular Proteins R-HSA-111465	3.12809	0.0368852
		PI3K/AKT Signaling In Cancer R-HSA-2219528	3.12635	0.010101
		Activation Of BH3-only Proteins R-HSA-114452	3.11921	0.101617
		Peptide Chain Elongation R-HSA-156902	3.1206	0.029148
		Peroxisomal Protein Import R-HSA-9033241	-2.79516	0.019469
		Nucleotide Salvage R-HSA-8956321	-2.78104	0.0590476
		Switching Of Origins To A Post-Replicative State R-HSA-69052	-2.78307	0.014652
		Phase II - Conjugation Of Compounds R-HSA-156580	-2.78546	0.023766
		DNA Repair R-HSA-73894	-2.77605	0
		Neutrophil Degranulation R-HSA-6798695	3.10174	0.00728155
		Cargo Recognition For Clathrin-Mediated Endocytosis R-HSA-8856825	3.09503	0.0408163
		NGF-stimulated Transcription R-HSA-9031628	3.0959	0.0361702
		Vitamin B5 (Pantothenate) Metabolism R-HSA-199220	-2.76139	0.0884086
		Carboxyterminal Post-Translational Modifications Of Tubulin R-HSA-8955332	-2.74971	0.032491
		Protein Localization R-HSA-9609507	-2.76237	0
		Aberrant Regulation Of Mitotic G1/S Transition In Cancer Due To RB1 Defects R-HSA-9659787	-2.75694	0.0722222
		Interaction Between L1 And Ankyrins R-HSA-445095	-2.74532	0.0632184
		Diseases Of Glycosylation R-HSA-3781865	-2.75008	0
		Cyclin A:Cdk2-associated Events At S Phase Entry R-HSA-69656	-2.75041	0.00934579
		Recycling Pathway Of L1 R-HSA-437239	3.07109	0.0551876
		Signaling By PDGFR In Disease R-HSA-9671555	3.07209	0.0607966
		Signaling By NTRK1 (TRKA) R-HSA-187037	3.06838	0.0383747
		Bile Acid And Bile Salt Metabolism R-HSA-194068	3.07238	0.0660981
		Integration Of Energy Metabolism R-HSA-163685	3.06444	0.0330396
		Chromosome Maintenance R-HSA-73886	-2.72619	0.00720721
		Regulation Of Insulin Secretion R-HSA-422356	3.0564	0.0639269
		RAC2 GTPase Cycle R-HSA-9013404	3.05245	0.027027
		SIRT1 Negatively Regulates rRNA Expression R-HSA-427359	3.05354	0.110092
		Metabolism Of Non-Coding RNA R-HSA-194441	-2.71349	0.0277264
		Diseases Of Carbohydrate Metabolism R-HSA-5663084	-2.71606	0.0514706
		Diseases Associated With Glycosylation Precursor Biosynthesis R-HSA-5609975	-2.70594	0.103314
		Apoptotic Execution Phase R-HSA-75153	3.04115	0.0473118
		Activation Of SMO R-HSA-5635838	3.03523	0.0614407
		Other Semaphorin Interactions R-HSA-416700	3.03563	0.0502008
		DNA Damage Bypass R-HSA-73893	-2.68579	0.0232558
		G2/M Checkpoints R-HSA-69481	-2.68792	0.00175131
		MicroRNA (miRNA) Biogenesis R-HSA-203927	-2.68975	0.132114
		Processing Of Capped Intronless Pre-mRNA R-HSA-75067	-2.69084	0.0474453
		Oxidative Stress Induced Senescence R-HSA-2559580	3.02127	0.0650224
		Nuclear Receptor Transcription Pathway R-HSA-383280	3.02146	0.0685841
		Platelet Calcium Homeostasis R-HSA-418360	-2.67493	0.125
		Keratan Sulfate Biosynthesis R-HSA-2022854	-2.66919	0.0677966
		E2F Mediated Regulation Of DNA Replication R-HSA-113510	-2.65043	0.0872865
		HSP90 Chaperone Cycle For Steroid Hormone Receptors (SHR) In Presence Of Ligand R-HSA-3371497	3.00228	0.0576923
		Intra-Golgi Traffic R-HSA-6811438	-2.65247	0.0721248
		Transcriptional Activation Of Mitochondrial Biogenesis R-HSA-2151201	3.00015	0.0823799
		Removal Of Flap Intermediate From C-strand R-HSA-174437	-2.65296	0.0872865
		Glycogen Metabolism R-HSA-8982491	-2.65467	0.142562
		RAB GEFs Exchange GTP For GDP On RABs R-HSA-8876198	2.99166	0.0189474
		Mitotic Spindle Checkpoint R-HSA-69618	2.98638	0.0637813
		Cyclin E Associated Events During G1/S Transition R-HSA-69202	-2.63469	0.0147059
		Transport Of Mature mRNA Derived From An Intronless Transcript R-HSA-159231	-2.63587	0.0745698
		Eukaryotic Translation Elongation R-HSA-156842	2.97528	0.0399113
		Cell-extracellular Matrix Interactions R-HSA-446353	2.97948	0.157407
		RHOV GTPase Cycle R-HSA-9013424	2.97358	0.0816777
		HSF1-dependent Transactivation R-HSA-3371571	2.97785	0.107143
		Initiation Of Nuclear Envelope (NE) Reformation R-HSA-2995383	2.9719	0.0866808
		Intra-Golgi And Retrograde Golgi-to-ER Traffic R-HSA-6811442	2.97605	0.059952
		Leishmania Infection R-HSA-9658195	2.96875	0.0281996
		Metabolism Of Carbohydrates R-HSA-71387	-2.6279	0
		Nephrin Family Interactions R-HSA-373753	2.9689	0.0963597
		ABC Transporters In Lipid Homeostasis R-HSA-1369062	-2.62065	0.104854
		DDX58/IFIH1-mediated Induction Of Interferon-Alpha/Beta R-HSA-168928	2.95401	0.0465632
		Cristae Formation R-HSA-8949613	-2.61061	0.0855513
		RHOBTB1 GTPase Cycle R-HSA-9013422	2.95444	0.0714286
		Deadenylation Of mRNA R-HSA-429947	2.9575	0.102397
		Synthesis Of Bile Acids And Bile Salts R-HSA-192105	2.95502	0.0810811
		Processive Synthesis On C-strand Of Telomere R-HSA-174414	-2.61169	0.110906
		Transcription Of E2F Targets Under Negative Control By P107 (RBL1) And P130 (RBL2) In Complex With HDAC1 R-HSA-1362300	-2.61229	0.125483
		Global Genome Nucleotide Excision Repair (GG-NER) R-HSA-5696399	-2.59934	0.0176678
		Diseases Of Mitotic Cell Cycle R-HSA-9675126	-2.59385	0.106178
		Glucose Metabolism R-HSA-70326	-2.60111	0.0231317
		Transport Of Mature mRNAs Derived From Intronless Transcripts R-HSA-159234	-2.59449	0.0691589
		O-linked Glycosylation Of Mucins R-HSA-913709	-2.60157	0.0865385
		Mitotic Prometaphase R-HSA-68877	2.94281	0.0611765
		TNF Signaling R-HSA-75893	2.93495	0.0670996
		PIWI-interacting RNA (piRNA) Biogenesis R-HSA-5601884	-2.57632	0.106542
		Integrin Signaling R-HSA-354192	2.92626	0.12069
		EML4 And NUDC In Mitotic Spindle Formation R-HSA-9648025	2.91572	0.0602679
		O-glycosylation Of TSR Domain-Containing Proteins R-HSA-5173214	2.91677	0.0909091
		AURKA Activation By TPX2 R-HSA-8854518	2.91163	0.0625
		B-WICH Complex Positively Regulates rRNA Expression R-HSA-5250924	2.91208	0.0479167
		RND2 GTPase Cycle R-HSA-9696270	2.90719	0.10177
		RHOJ GTPase Cycle R-HSA-9013409	2.90797	0.0840708
		Viral mRNA Translation R-HSA-192823	2.90399	0.104167
		Interleukin-4 And Interleukin-13 Signaling R-HSA-6785807	2.89102	0.12297
		Signaling By PDGF R-HSA-186797	2.89203	0.104803
		Transcriptional Regulation By TP53 R-HSA-3700989	2.89293	0.110831
		Signal Amplification R-HSA-392518	2.89413	0.108511
		FGFR1 Mutant Receptor Activation R-HSA-1839124	2.88589	0.104803
		Activation Of Matrix Metalloproteinases R-HSA-1592389	2.88011	0.0882353
		Dual Incision In TC-NER R-HSA-6782135	-2.5446	0.033101
		Rev-mediated Nuclear Export Of HIV RNA R-HSA-165054	-2.54127	0.0664207
		Telomere Maintenance R-HSA-157579	-2.54498	0.0433996
		Aberrant Regulation Of Mitotic Cell Cycle Due To RB1 Defects R-HSA-9687139	-2.54604	0.0881801
		Unattached Kinetochores Signal Amplification Via A MAD2 Inhibitory Signal R-HSA-141444	2.87246	0.0517241
		Growth Hormone Receptor Signaling R-HSA-982772	2.85853	0.166667
		RND1 GTPase Cycle R-HSA-9696273	2.86102	0.112335
		Interleukin-7 Signaling R-HSA-1266695	2.8537	0.147253
		Triglyceride Catabolism R-HSA-163560	2.85634	0.137634
		Signaling By Hippo R-HSA-2028269	2.85898	0.154867
		Endogenous Sterols R-HSA-211976	2.86327	0.0796813
		Apoptotic Factor-Mediated Response R-HSA-111471	-2.52936	0.115672
		Amino Acid Transport Across Plasma Membrane R-HSA-352230	2.86157	0.0838446
		Packaging Of Telomere Ends R-HSA-171306	2.86412	0.138158
		Amino Acids Regulate mTORC1 R-HSA-9639288	2.85393	0.0746269
		RNA Polymerase III Chain Elongation R-HSA-73780	-2.52599	0.188377
		Organelle Biogenesis And Maintenance R-HSA-1852241	-2.52166	0
		RHO GTPases Activate CIT R-HSA-5625900	2.83965	0.0866935
		ABC-family Proteins Mediated Transport R-HSA-382556	-2.51049	0.0289331
		Interactions Of Rev With Host Cellular Proteins R-HSA-177243	-2.50749	0.0753296
		Transcription-Coupled Nucleotide Excision Repair (TC-NER) R-HSA-6781827	-2.50153	0.0392857
		Defective TPR May Confer Susceptibility Towards Thyroid Papillary Carcinoma (TPC) R-HSA-5619107	-2.50153	0.127907
		Fatty Acid Metabolism R-HSA-8978868	-2.49657	0.011925
		G Alpha (Z) Signaling Events R-HSA-418597	2.83089	0.193473
		Fc Epsilon Receptor (FCERI) Signaling R-HSA-2454202	2.82679	0.173913
		Adherens Junctions Interactions R-HSA-418990	2.82408	0.121795
		Signaling By FGFR1 In Disease R-HSA-5655302	2.81602	0.163355
		Biological Oxidations R-HSA-211859	-2.48346	0.00838926
		Nuclear Import Of Rev Protein R-HSA-180746	-2.47863	0.103321
		Zinc Transporters R-HSA-435354	-2.48025	0.157495
		rRNA Processing R-HSA-72312	-2.46927	0.019678
		Separation Of Sister Chromatids R-HSA-2467813	2.80167	0.0767442
		Late Endosomal Microautophagy R-HSA-9615710	2.80217	0.117021
		Notch-HLH Transcription Pathway R-HSA-350054	2.79741	0.139073
		Mitotic Metaphase And Anaphase R-HSA-2555396	2.79862	0.0829384
		SLC-mediated Transmembrane Transport R-HSA-425407	-2.46089	0.00348432
		RET Signaling R-HSA-8853659	2.78896	0.147505
		Apoptosis R-HSA-109581	2.78554	0.129187
		Transcriptional Regulation Of White Adipocyte Differentiation R-HSA-381340	2.78592	0.0986842
		Synthesis Of PIPs At Early Endosome Membrane R-HSA-1660516	2.78209	0.146751
		Post-translational Modification: Synthesis Of GPI-anchored Proteins R-HSA-163125	-2.44247	0.15098
		TP53 Regulates Transcription Of DNA Repair Genes R-HSA-6796648	-2.4514	0.06814
		HS-GAG Biosynthesis R-HSA-2022928	2.77751	0.206818
		Processing Of DNA Double-Strand Break Ends R-HSA-5693607	-2.44372	0.0797774
		Sphingolipid De Novo Biosynthesis R-HSA-1660661	2.7756	0.0821355
		Nucleotide Excision Repair R-HSA-5696398	-2.44687	0.0282686
		Chondroitin Sulfate/Dermatan Sulfate Metabolism R-HSA-1793185	-2.44386	0.0836364
		DAP12 Signaling R-HSA-2424491	2.77158	0.188209
		Signaling By B Cell Receptor (BCR) R-HSA-983705	2.76818	0.157647
		Triglyceride Metabolism R-HSA-8979227	2.75894	0.137214
		MET Promotes Cell Motility R-HSA-8875878	2.75437	0.146497
		HIV Life Cycle R-HSA-162587	2.75266	0.13981
		Platelet Aggregation (Plug Formation) R-HSA-76009	2.74733	0.143469
		Mitotic Anaphase R-HSA-68882	2.74823	0.0904872
		NCAM1 Interactions R-HSA-419037	-2.4226	0.146617
		APC-Cdc20 Mediated Degradation Of Nek2A R-HSA-179409	2.74421	0.139831
		Transport Of Ribonucleoproteins Into Host Nucleus R-HSA-168271	-2.4162	0.1587
		TP53 Regulates Transcription Of Genes Involved In Cytochrome C Release R-HSA-6803204	2.74158	0.238532
		Regulation Of TP53 Activity R-HSA-5633007	2.73939	0.159905
		Respiratory Electron Transport ATP Synthesis By Chemiosmotic Coupling Heat Production By Uncoupling Proteins R-HSA-163200	-2.41722	0.0383912
		NEP/NS2 Interacts With Cellular Export Machinery R-HSA-168333	-2.4118	0.158301
		Glutamate Binding Activation Of AMPA Receptors And Synaptic Plasticity R-HSA-399721	-2.40806	0.121597
		Programmed Cell Death R-HSA-5357801	2.7332	0.135714
		Complex I Biogenesis R-HSA-6799198	-2.40391	0.0819672
		Platelet Homeostasis R-HSA-418346	2.72371	0.16129
		CD209 (DC-SIGN) Signaling R-HSA-5621575	2.72076	0.182203
		EPHA-mediated Growth Cone Collapse R-HSA-3928663	2.72453	0.187097
		Platelet Degranulation R-HSA-114608	2.72167	0.147806
		Defective Pyroptosis R-HSA-9710421	2.71309	0.151709
		Semaphorin Interactions R-HSA-373755	2.72483	0.124183
		TCR Signaling R-HSA-202403	2.71395	0.14123
		NoRC Negatively Regulates rRNA Expression R-HSA-427413	2.71569	0.108974
		Signaling By Retinoic Acid R-HSA-5362517	2.71693	0.170306
		Downstream TCR Signaling R-HSA-202424	2.71404	0.166667
		Cellular Response To Chemical Stress R-HSA-9711123	2.70444	0.163507
		DNA Replication Pre-Initiation R-HSA-69002	-2.38951	0.0408526
		SARS-CoV-2 Infection R-HSA-9694516	2.69963	0.186893
		Downstream Signal Transduction R-HSA-186763	2.70106	0.109053
		mTORC1-mediated Signaling R-HSA-166208	2.69799	0.175325
		Signaling By ROBO Receptors R-HSA-376176	2.69607	0.305344
		Retrograde Transport At Trans-Golgi-Network R-HSA-6811440	-2.38235	0.0627178
		Regulation Of TNFR1 Signaling R-HSA-5357905	2.69139	0.16269
		Early SARS-CoV-2 Infection Events R-HSA-9772572	2.68642	0.107943
		RNA Polymerase I Transcription Termination R-HSA-73863	-2.3765	0.168561
		Signaling By ERBB4 R-HSA-1236394	2.68662	0.153333
		Transport Of SLBP Dependant Mature mRNA R-HSA-159230	-2.37816	0.131238
		Senescence-Associated Secretory Phenotype (SASP) R-HSA-2559582	2.68351	0.127753
		Viral Messenger RNA Synthesis R-HSA-168325	-2.37304	0.122936
		Signaling By CSF3 (G-CSF) R-HSA-9674555	2.68665	0.158562
		Glyoxylate Metabolism And Glycine Degradation R-HSA-389661	-2.37	0.179389
		LDL Clearance R-HSA-8964038	-2.36509	0.212524
		SCF(Skp2)-mediated Degradation Of P27/P21 R-HSA-187577	-2.36604	0.0681818
		SUMOylation Of Transcription Cofactors R-HSA-3899300	2.67546	0.111814
		Negative Epigenetic Regulation Of rRNA Expression R-HSA-5250941	2.67646	0.145374
		TNFs Bind Their Physiological Receptors R-HSA-5669034	-2.34958	0.19434
		Class I Peroxisomal Membrane Protein Import R-HSA-9603798	-2.35045	0.157699
		Metal Ion SLC Transporters R-HSA-425410	-2.35138	0.175277
		Insulin Processing R-HSA-264876	-2.3555	0.0998279
		WNT5A-dependent Internalization Of FZD4 R-HSA-5099900	-2.35749	0.190476
		Cell Death Signaling Via NRAGE NRIF And NADE R-HSA-204998	-2.35253	0.101103
		Late SARS-CoV-2 Infection Events R-HSA-9772573	2.66738	0.178571
		Collagen Degradation R-HSA-1442490	2.66812	0.188889
		Transcriptional Regulation Of Granulopoiesis R-HSA-9616222	2.6634	0.105263
		Glycosaminoglycan Metabolism R-HSA-1630316	-2.33709	0.0669078
		Miscellaneous Transport And Binding Events R-HSA-5223345	2.65529	0.191579
		Hedgehog On State R-HSA-5632684	2.65337	0.102128
		Regulation Of Lipid Metabolism By PPARalpha R-HSA-400206	2.65077	0.254157
		Nucleotide Catabolism R-HSA-8956319	-2.32978	0.189036
		Cyclin D Associated Events In G1 R-HSA-69231	-2.32541	0.11413
		NOTCH2 Activation And Transmission Of Signal To Nucleus R-HSA-2979096	2.64392	0.182377
		MyD88-independent TLR4 Cascade R-HSA-166166	2.64124	0.193995
		Estrogen-dependent Nuclear Events Downstream Of ESR-membrane Signaling R-HSA-9634638	2.63839	0.202151
		SUMO E3 Ligases SUMOylate Target Proteins R-HSA-3108232	2.637	0.201405
		HCMV Early Events R-HSA-9609690	2.63564	0.131868
		Antigen Activates B Cell Receptor Leading To Second Messenger Generation R-HSA-983695	2.63099	0.142268
		Diseases Of Programmed Cell Death R-HSA-9645723	2.62528	0.163399
		Late Phase Of HIV Life Cycle R-HSA-162599	2.62183	0.127232
		RNA Polymerase I Transcription R-HSA-73864	2.61632	0.225287
		Toll Like Receptor 3 (TLR3) Cascade R-HSA-168164	2.61168	0.208716
		Signaling By NOTCH4 R-HSA-9013694	2.60509	0.157428
		Mitophagy R-HSA-5205647	2.60514	0.28833
		Adrenaline noradrenaline Inhibits Insulin Secretion R-HSA-400042	2.60246	0.219665
		Negative Regulation Of FGFR2 Signaling R-HSA-5654727	2.59635	0.131737
		SUMOylation Of Ubiquitinylation Proteins R-HSA-3232142	-2.29113	0.196565
		Formation Of Senescence-Associated Heterochromatin Foci (SAHF) R-HSA-2559584	2.5903	0.194561
		RMTs Methylate Histone Arginines R-HSA-3214858	-2.28704	0.164207
		Vpr-mediated Nuclear Import Of PICs R-HSA-180910	-2.28478	0.179104
		Regulation Of PTEN Gene Transcription R-HSA-8943724	2.58507	0.244292
		Transport Of SLBP Independent Mature mRNA R-HSA-159227	-2.27743	0.153285
		RUNX2 Regulates Bone Development R-HSA-8941326	2.58348	0.138614
		Thrombin Signaling Thru Proteinase Activated Receptors (PARs) R-HSA-456926	2.58615	0.144
		rRNA Processing In Nucleus And Cytosol R-HSA-8868773	-2.27922	0.0540541
		Post-chaperonin Tubulin Folding Pathway R-HSA-389977	-2.27219	0.284294
		PERK Regulates Gene Expression R-HSA-381042	-2.2697	0.212644
		Metabolism Of Amino Acids And Derivatives R-HSA-71291	-2.27987	0.00326797
		Anchoring Of Basal Body To Plasma Membrane R-HSA-5620912	-2.27355	0.0863309
		G2/M Transition R-HSA-69275	2.57967	0.237647
		Transcriptional Regulation By VENTX R-HSA-8853884	2.57488	0.216738
		RHO GTPases Activate PAKs R-HSA-5627123	2.57571	0.169388
		Cellular Senescence R-HSA-2559583	2.57286	0.181614
		STING Mediated Induction Of Host Immune Responses R-HSA-1834941	-2.25976	0.244318
		KEAP1-NFE2L2 Pathway R-HSA-9755511	2.56559	0.245413
		Formation Of ATP By Chemiosmotic Coupling R-HSA-163210	-2.25168	0.292157
		Citric Acid Cycle (TCA Cycle) R-HSA-71403	-2.25182	0.152778
		Cargo Trafficking To Periciliary Membrane R-HSA-5620920	-2.25369	0.152574
		MTOR Signaling R-HSA-165159	2.55894	0.2
		Negative Regulation Of FGFR1 Signaling R-HSA-5654726	2.55317	0.182952
		RHOF GTPase Cycle R-HSA-9035034	2.55443	0.136929
		Toll-like Receptor Cascades R-HSA-168898	2.55009	0.265882
		COPII-mediated Vesicle Transport R-HSA-204005	2.54766	0.213656
		Defective B3GALTL Causes PpS R-HSA-5083635	2.54465	0.197452
		Cellular Response To Heat Stress R-HSA-3371556	2.54229	0.264368
		Toll Like Receptor 4 (TLR4) Cascade R-HSA-166016	2.538	0.276995
		Molecules Associated With Elastic Fibres R-HSA-2129379	2.53674	0.247863
		Signaling By FGFR1 R-HSA-5654736	2.53892	0.284738
		Elastic Fibre Formation R-HSA-1566948	2.53115	0.196242
		Formation Of A Pool Of Free 40S Subunits R-HSA-72689	2.53158	0.26097
		Regulation Of PLK1 Activity At G2/M Transition R-HSA-2565942	2.52706	0.267281
		RND3 GTPase Cycle R-HSA-9696264	2.52308	0.2
		DNA Double Strand Break Response R-HSA-5693606	2.5277	0.215983
		Inactivation Of CSF3 (G-CSF) Signaling R-HSA-9705462	2.52488	0.210526
		SUMOylation R-HSA-2990846	2.52345	0.178174
		Cardiac Conduction R-HSA-5576891	-2.23007	0.0868794
		Interleukin-17 Signaling R-HSA-448424	2.51433	0.255656
		ERK/MAPK Targets R-HSA-198753	-2.21614	0.198165
		Citric Acid (TCA) Cycle And Respiratory Electron Transport R-HSA-1428517	-2.21369	0.0556522
		Asparagine N-linked Glycosylation R-HSA-446203	-2.21712	0.0289116
		Postmitotic Nuclear Pore Complex (NPC) Reformation R-HSA-9615933	-2.21869	0.235622
		RORA Activates Gene Expression R-HSA-1368082	2.5096	0.23299
		Defective B4GALT7 Causes EDS Progeroid Type R-HSA-3560783	-2.21893	0.27553
		Respiratory Electron Transport R-HSA-611105	-2.21933	0.160149
		RNA Polymerase III Transcription Initiation From Type 3 Promoter R-HSA-76071	-2.20669	0.257634
		Pyroptosis R-HSA-5620971	-2.20096	0.318359
		Metabolism Of Porphyrins R-HSA-189445	-2.19128	0.38193
		Telomere Extension By Telomerase R-HSA-171319	-2.19388	0.29207
		Formation Of Incision Complex In GG-NER R-HSA-5696395	-2.1879	0.202952
		Translesion Synthesis By POLH R-HSA-110320	-2.1915	0.282732
		Signaling By FGFR In Disease R-HSA-1226099	2.49513	0.322581
		NS1 Mediated Effects On Host Pathways R-HSA-168276	-2.19418	0.228137
		MAP Kinase Activation R-HSA-450294	2.49342	0.267261
		Keratan Sulfate/Keratin Metabolism R-HSA-1638074	-2.17997	0.264045
		Recruitment And ATM-mediated Phosphorylation Of Repair And Signal Proteins At DNA Double Strand Breaks R-HSA-5693565	2.48471	0.21322
		VEGFR2 Mediated Cell Proliferation R-HSA-5218921	-2.17248	0.248588
		Azathioprine ADME R-HSA-9748787	-2.16794	0.265306
		SLC Transporter Disorders R-HSA-5619102	-2.16564	0.184116
		Diseases Associated With Glycosaminoglycan Metabolism R-HSA-3560782	-2.16921	0.273764
		Stimuli-sensing Channels R-HSA-2672351	2.47483	0.28246
		Toll Like Receptor 9 (TLR9) Cascade R-HSA-168138	2.47191	0.296552
		Selective Autophagy R-HSA-9663891	2.47534	0.163561
		PPARA Activates Gene Expression R-HSA-1989781	2.47254	0.261261
		ADP Signaling Thru P2Y Purinoceptor 12 R-HSA-392170	2.46813	0.281116
		DNA Damage/Telomere Stress Induced Senescence R-HSA-2559586	2.46432	0.22658
		RHOG GTPase Cycle R-HSA-9013408	2.46263	0.340326
		Nuclear Signaling By ERBB4 R-HSA-1251985	2.46459	0.259574
		Gamma Carboxylation Hypusine Formation And Arylsulfatase Activation R-HSA-163841	-2.15701	0.259962
		Signaling To RAS R-HSA-167044	2.45966	0.296703
		TP53 Regulates Metabolic Genes R-HSA-5628897	2.45589	0.193617
		Constitutive Signaling By AKT1 E17K In Cancer R-HSA-5674400	2.45657	0.24109
		Ion Channel Transport R-HSA-983712	2.45403	0.266968
		HIV Infection R-HSA-162906	2.45248	0.537879
		Mitotic G2-G2/M Phases R-HSA-453274	2.43931	0.234899
		EPH-ephrin Mediated Repulsion Of Cells R-HSA-3928665	2.44175	0.201258
		Signaling By FGFR4 R-HSA-5654743	2.44202	0.361607
		Binding And Uptake Of Ligands By Scavenger Receptors R-HSA-2173782	2.43945	0.274468
		Gene And Protein Expression By JAK-STAT Signaling After Interleukin-12 Stimulation R-HSA-8950505	2.44313	0.329545
		Tie2 Signaling R-HSA-210993	2.436	0.294243
		Nuclear Events (Kinase And Transcription Factor Activation) R-HSA-198725	2.44346	0.255965
		RUNX2 Regulates Osteoblast Differentiation R-HSA-8940973	2.42963	0.262156
		RNA Polymerase I Promoter Clearance R-HSA-73854	2.4299	0.238612
		Drug ADME R-HSA-9748784	-2.14011	0.243902
		Metabolism Of Steroids R-HSA-8957322	2.42463	0.262693
		Export Of Viral Ribonucleoproteins From Nucleus R-HSA-168274	-2.13051	0.228938
		Phase I - Functionalization Of Compounds R-HSA-211945	-2.13208	0.230627
		Response Of EIF2AK1 (HRI) To Heme Deficiency R-HSA-9648895	-2.13399	0.337838
		Defective B3GALT6 Causes EDSP2 And SEMDJL1 R-HSA-4420332	-2.1357	0.376
		VLDLR Internalisation And Degradation R-HSA-8866427	2.42154	0.300211
		Response To Elevated Platelet Cytosolic Ca2+ R-HSA-76005	2.41683	0.244009
		DAP12 Interactions R-HSA-2172127	2.41032	0.222222
		HCMV Late Events R-HSA-9610379	2.40852	0.219149
		Glycolysis R-HSA-70171	-2.12081	0.266667
		PTEN Regulation R-HSA-6807070	2.41092	0.400955
		Phosphorylation Of APC/C R-HSA-176412	2.40642	0.283262
		RHOH GTPase Cycle R-HSA-9013407	2.40094	0.228
		IRE1alpha Activates Chaperones R-HSA-381070	2.40174	0.226891
		SUMOylation Of SUMOylation Proteins R-HSA-4085377	-2.10964	0.229391
		CD28 Co-Stimulation R-HSA-389356	2.40256	0.315904
		RHOA GTPase Cycle R-HSA-8980692	2.40305	0.278912
		ABC Transporter Disorders R-HSA-5619084	-2.11575	0.168142
		RNA Polymerase III Transcription Initiation From Type 2 Promoter R-HSA-76066	-2.10971	0.356863
		SUMOylation Of RNA Binding Proteins R-HSA-4570464	-2.11063	0.308285
		CDK-mediated Phosphorylation And Removal Of Cdc6 R-HSA-69017	-2.11226	0.224074
		Signaling By ERBB2 R-HSA-1227986	2.39403	0.299127
		P75 NTR Receptor-Mediated Signaling R-HSA-193704	-2.10225	0.162257
		TP53 Regulates Transcription Of Genes Involved In G2 Cell Cycle Arrest R-HSA-6804114	2.37881	0.319742
		Disorders Of Transmembrane Transporters R-HSA-5619115	-2.08891	0.0780731
		Cargo Concentration In ER R-HSA-5694530	-2.08632	0.35619
		SUMOylation Of Chromatin Organization Proteins R-HSA-4551638	-2.08387	0.304924
		Spry Regulation Of FGF Signaling R-HSA-1295596	2.36966	0.349785
		Cell Cycle Checkpoints R-HSA-69620	-2.07078	0.0557432
		MyD88 Cascade Initiated On Plasma Membrane R-HSA-975871	2.36636	0.381944
		Cytosolic Sensors Of Pathogen-Associated DNA R-HSA-1834949	-2.07537	0.262172
		Formation Of TC-NER Pre-Incision Complex R-HSA-6781823	-2.07093	0.236036
		Negative Regulation Of FGFR4 Signaling R-HSA-5654733	2.36353	0.323404
		Interactions Of Vpr With Host Cellular Proteins R-HSA-176033	-2.07225	0.262206
		SUMOylation Of Transcription Factors R-HSA-3232118	2.36128	0.349451
		Heparan Sulfate/Heparin (HS-GAG) Metabolism R-HSA-1638091	-2.0632	0.296089
		XBP1(S) Activates Chaperone Genes R-HSA-381038	2.35869	0.338428
		Defective B3GAT3 Causes JDSSDHD R-HSA-3560801	-2.0636	0.367424
		Antimicrobial Peptides R-HSA-6803157	-2.05719	0.344569
		Uptake And Actions Of Bacterial Toxins R-HSA-5339562	2.35507	0.287785
		Inhibition Of DNA Recombination At Telomere R-HSA-9670095	2.35367	0.361419
		Transport Of Inorganic Cations/Anions And Amino Acids/Oligopeptides R-HSA-425393	-2.05846	0.274583
		FCERI Mediated NF-kB Activation R-HSA-2871837	2.3494	0.246347
		Interleukin-1 Family Signaling R-HSA-446652	2.34594	0.419355
		ER Quality Control Compartment (ERQC) R-HSA-901032	2.34406	0.290456
		Translocation Of SLC2A4 (GLUT4) To Plasma Membrane R-HSA-1445148	2.34236	0.356044
		Interferon Gamma Signaling R-HSA-877300	2.33981	0.27451
		Downstream Signaling Of Activated FGFR2 R-HSA-5654696	2.33773	0.373913
		Non-integrin membrane-ECM Interactions R-HSA-3000171	-2.04637	0.350575
		Inositol Phosphate Metabolism R-HSA-1483249	2.33179	0.329741
		Interferon Alpha/Beta Signaling R-HSA-909733	-2.04162	0.333333
		N-glycan Trimming In ER And Calnexin/Calreticulin Cycle R-HSA-532668	2.33243	0.336957
		RNA Polymerase III Transcription Initiation From Type 1 Promoter R-HSA-76061	-2.03395	0.406312
		Cobalamin (Cbl Vitamin B12) Transport And Metabolism R-HSA-196741	-2.0371	0.373541
		G1/S DNA Damage Checkpoints R-HSA-69615	-2.04228	0.192042
		NRAGE Signals Death Thru JNK R-HSA-193648	-2.03409	0.300557
		Major Pathway Of rRNA Processing In Nucleolus And Cytosol R-HSA-6791226	-2.03745	0.0877483
		ADP Signaling Thru P2Y Purinoceptor 1 R-HSA-418592	2.32678	0.295082
		MyD88:MAL(TIRAP) Cascade Initiated On Plasma Membrane R-HSA-166058	2.32466	0.464953
		BMAL1:CLOCK NPAS2 Activates Circadian Gene Expression R-HSA-1368108	2.32171	0.264646
		Laminin Interactions R-HSA-3000157	-2.02213	0.375954
		Toll Like Receptor 7/8 (TLR7/8) Cascade R-HSA-168181	2.31467	0.417234
		Sensory Perception R-HSA-9709957	2.31481	0.590799
		Collagen Biosynthesis And Modifying Enzymes R-HSA-1650814	-2.02221	0.302239
		Interleukin-10 Signaling R-HSA-6783783	-2.01642	0.36692
		ECM Proteoglycans R-HSA-3000178	-2.01253	0.345351
		Formation Of Early Elongation Complex R-HSA-113418	-2.01341	0.329609
		JNK (c-Jun Kinases) Phosphorylation And Activation Mediated By Activated Human TAK1 R-HSA-450321	-2.00848	0.507338
		G2/M DNA Damage Checkpoint R-HSA-69473	-2.00638	0.27289
		BBSome-mediated Cargo-Targeting To Cilium R-HSA-5620922	-2.00399	0.44664
		Intrinsic Pathway For Apoptosis R-HSA-109606	2.30441	0.432432
		TP53 Regulates Transcription Of Cell Death Genes R-HSA-5633008	2.30443	0.280992
		Formation Of Tubulin Folding Intermediates By CCT/TriC R-HSA-389960	-1.99376	0.402299
		GAG Synthesis Requires Tetrasaccharide Linker Sequence R-HSA-1971475	-1.99505	0.345521
		Defects In Vitamin And Cofactor Metabolism R-HSA-3296482	-1.99593	0.423664
		Base-Excision Repair AP Site Formation R-HSA-73929	-1.99669	0.375701
		RNA Polymerase II Pre-transcription Events R-HSA-674695	2.29384	0.349345
		Regulated Necrosis R-HSA-5218859	-1.98359	0.338208
		Inflammasomes R-HSA-622312	2.28879	0.320911
		MECP2 Regulates Neuronal Receptors And Channels R-HSA-9022699	2.28213	0.386266
		RAF-independent MAPK1/3 Activation R-HSA-112409	-1.97609	0.418426
		Negative Regulation Of FGFR3 Signaling R-HSA-5654732	2.28001	0.317427
		Synthesis Of Bile Acids And Bile Salts Via 7Alpha-Hydroxycholesterol R-HSA-193368	2.28218	0.29065
		C-type Lectin Receptors (CLRs) R-HSA-5621481	2.27751	0.410314
		RNA Polymerase III Transcription Termination R-HSA-73980	-1.97637	0.376404
		mRNA Capping R-HSA-72086	-1.97199	0.382857
		TICAM1 RIP1-mediated IKK Complex Recruitment R-HSA-168927	2.2676	0.357759
		Signaling By NTRK2 (TRKB) R-HSA-9006115	2.27247	0.409692
		Signal Transduction By L1 R-HSA-445144	2.26946	0.416851
		RNA Polymerase II Transcribes snRNA Genes R-HSA-6807505	2.26814	0.356989
		L13a-mediated Translational Silencing Of Ceruloplasmin Expression R-HSA-156827	2.27247	0.483945
		Pre-NOTCH Processing In Golgi R-HSA-1912420	2.26466	0.322449
		Signaling By ERBB2 In Cancer R-HSA-1227990	2.2697	0.47032
		Cleavage Of Damaged Purine R-HSA-110331	2.26005	0.468966
		NRIF Signals Cell Death From Nucleus R-HSA-205043	-1.9612	0.422053
		Signaling By Hedgehog R-HSA-5358351	2.25309	0.452915
		MyD88 Dependent Cascade Initiated On Endosome R-HSA-975155	2.24749	0.397826
		Regulation Of HSF1-mediated Heat Shock Response R-HSA-3371453	2.24598	0.322105
		TNFR1-induced NFkappaB Signaling Pathway R-HSA-5357956	2.2444	0.408696
		Ion Homeostasis R-HSA-5578775	-1.95434	0.418561
		COPI-mediated Anterograde Transport R-HSA-6807878	-1.9468	0.323689
		Regulation Of TP53 Activity Thru Phosphorylation R-HSA-6804756	-1.94927	0.309609
		HIV Transcription Initiation R-HSA-167161	-1.94702	0.330896
		Ubiquitin-dependent Degradation Of Cyclin D R-HSA-75815	-1.9504	0.447266
		Nucleotide-binding Domain Leucine Rich Repeat Containing NLR Signaling Pathways R-HSA-168643	2.23867	0.347458
		Vasopressin Regulates Renal Water Homeostasis Via Aquaporins R-HSA-432040	2.23692	0.380645
		Formation Of RNA Pol II Elongation Complex R-HSA-112382	2.23273	0.408297
		Translation Of Structural Proteins R-HSA-9683701	-1.94256	0.399628
		TRAF6 Mediated Induction Of NFkB And MAP Kinases Upon TLR7/8 Or 9 Activation R-HSA-975138	2.2391	0.389497
		NOD1/2 Signaling Pathway R-HSA-168638	2.23323	0.422907
		Reproduction R-HSA-1474165	2.23383	0.555294
		Aquaporin-mediated Transport R-HSA-445717	2.22469	0.448889
		Fatty acyl-CoA Biosynthesis R-HSA-75105	2.22794	0.407407
		APC/C-mediated Degradation Of Cell Cycle Proteins R-HSA-174143	2.22634	0.547344
		Activated TAK1 Mediates P38 MAPK Activation R-HSA-450302	2.2224	0.359081
		Interleukin-12 Signaling R-HSA-9020591	2.22484	0.452915
		SUMOylation Of DNA Damage Response And Repair Proteins R-HSA-3108214	-1.93348	0.278863
		Complement Cascade R-HSA-166658	-1.93467	0.491159
		FCERI Mediated Ca+2 Mobilization R-HSA-2871809	-1.92577	0.414498
		Infection With Mycobacterium Tuberculosis R-HSA-9635486	2.21789	0.476082
		p53-Dependent G1 DNA Damage Response R-HSA-69563	-1.93601	0.295255
		Inactivation Of APC/C Via Direct Inhibition Of APC/C Complex R-HSA-141430	2.21879	0.379958
		PKMTs Methylate Histone Lysines R-HSA-3214841	2.21577	0.306911
		Neddylation R-HSA-8951664	2.21443	0.639151
		Assembly Of Pre-Replicative Complex R-HSA-68867	-1.92631	0.270318
		G Alpha (S) Signaling Events R-HSA-418555	2.21022	0.406114
		Glycerophospholipid Biosynthesis R-HSA-1483206	2.20621	0.545872
		G Beta:Gamma Signaling Thru PI3Kgamma R-HSA-392451	2.20734	0.424242
		RAS Processing R-HSA-9648002	-1.92696	0.493177
		NLRP3 Inflammasome R-HSA-844456	2.20776	0.41189
		Transcriptional Regulation By RUNX1 R-HSA-8878171	2.21028	0.646081
		Muscle Contraction R-HSA-397014	-1.92725	0.255282
		FCERI Mediated MAPK Activation R-HSA-2871796	2.20265	0.348269
		GPER1 Signaling R-HSA-9634597	2.19921	0.391489
		Cellular Response To Hypoxia R-HSA-1234174	2.19123	0.432314
		GPCR Downstream Signaling R-HSA-388396	2.19698	0.860294
		Nuclear Pore Complex (NPC) Disassembly R-HSA-3301854	-1.91511	0.467181
		Signaling By FGFR3 R-HSA-5654741	2.19124	0.363636
		DARPP-32 Events R-HSA-180024	-1.9165	0.422857
		Signaling By ALK R-HSA-201556	2.19333	0.435065
		Thromboxane Signaling Thru TP Receptor R-HSA-428930	2.19173	0.362887
		Gene Silencing By RNA R-HSA-211000	-1.9124	0.333333
		G Alpha (Q) Signaling Events R-HSA-416476	2.19352	0.574074
		Synthesis Of Very Long-Chain Fatty acyl-CoAs R-HSA-75876	2.18668	0.358025
		Downstream Signaling Of Activated FGFR1 R-HSA-5654687	2.17863	0.410901
		Regulation Of Necroptotic Cell Death R-HSA-5675482	2.17739	0.445175
		Regulation Of mRNA Stability By Proteins That Bind AU-rich Elements R-HSA-450531	2.17578	0.347826
		Sphingolipid Metabolism R-HSA-428157	2.1733	0.494407
		Insertion Of Tail-Anchored Proteins Into Endoplasmic Reticulum Membrane R-HSA-9609523	2.16881	0.401691
		SARS-CoV-1 Infection R-HSA-9678108	2.16966	0.489888
		Collagen Formation R-HSA-1474290	-1.89736	0.428037
		RNA Polymerase III Transcription Initiation R-HSA-76046	-1.8986	0.420857
		Signaling By GPCR R-HSA-372790	2.16589	0.793427
		Cell Recruitment (Pro-Inflammatory Response) R-HSA-9664424	-1.89975	0.498077
		RNA Pol II CTD Phosphorylation And Interaction With CE R-HSA-77075	-1.89255	0.392336
		Cyclin A/B1/B2 Associated Events During G2/M Transition R-HSA-69273	-1.88992	0.486275
		Synthesis Of PA R-HSA-1483166	2.15219	0.403361
		Signaling By FGFR R-HSA-190236	2.15327	0.526077
		RUNX1 Interacts With Co-Factors Whose Precise Effect On RUNX1 Targets Is Not Known R-HSA-8939243	-1.87629	0.398182
		Regulation Of FZD By Ubiquitination R-HSA-4641263	-1.87635	0.466038
		ATF4 Activates Genes In Response To Endoplasmic Reticulum Stress R-HSA-380994	-1.87666	0.503861
		G-protein Beta:Gamma Signaling R-HSA-397795	2.14367	0.453961
		Regulation Of RUNX2 Expression And Activity R-HSA-8939902	-1.86968	0.441989
		MAPK Targets/ Nuclear Events Mediated By MAP Kinases R-HSA-450282	-1.86771	0.430403
		Other Interleukin Signaling R-HSA-449836	-1.86007	0.519305
		Insulin Receptor Recycling R-HSA-77387	2.13119	0.408714
		Recruitment Of NuMA To Mitotic Centrosomes R-HSA-380320	2.12711	0.519481
		Cooperation Of PDCL (PhLP1) And TRiC/CCT In G-protein Beta Folding R-HSA-6814122	2.12448	0.459574
		Selenocysteine Synthesis R-HSA-2408557	2.12258	0.517699
		Response Of Mtb To Phagocytosis R-HSA-9637690	2.12778	0.473118
		Pyruvate Metabolism R-HSA-70268	2.12467	0.452431
		CLEC7A (Dectin-1) Signaling R-HSA-5607764	2.12848	0.65035
		RIP-mediated NFkB Activation Via ZBP1 R-HSA-1810476	-1.85551	0.553785
		Chaperone Mediated Autophagy R-HSA-9613829	-1.85142	0.472998
		Ubiquitin Mediated Degradation Of Phosphorylated Cdc25A R-HSA-69601	-1.84872	0.415301
		G Alpha (12/13) Signaling Events R-HSA-416482	-1.84616	0.413043
		VEGFR2 Mediated Vascular Permeability R-HSA-5218920	2.11208	0.434238
		Deregulated CDK5 Triggers Neurodegenerative Pathways In Alzheimers Disease Models R-HSA-8862803	2.10803	0.467091
		Arachidonic Acid Metabolism R-HSA-2142753	-1.83969	0.531792
		Hedgehog Ligand Biogenesis R-HSA-5358346	-1.83558	0.529524
		Oncogene Induced Senescence R-HSA-2559585	-1.83263	0.519084
		G Alpha (I) Signaling Events R-HSA-418594	2.10012	0.766667
		SMAD2/SMAD3:SMAD4 Heterotrimer Regulates Transcription R-HSA-2173796	2.09702	0.508621
		Meiotic Recombination R-HSA-912446	-1.82998	0.372378
		Nuclear Envelope Breakdown R-HSA-2980766	2.09749	0.525164
		Regulation Of Complement Cascade R-HSA-977606	-1.81489	0.592079
		HSF1 Activation R-HSA-3371511	2.08481	0.511931
		Amine Ligand-Binding Receptors R-HSA-375280	-1.81622	0.515094
		Defective Intrinsic Pathway For Apoptosis R-HSA-9734009	2.08527	0.462687
		Glucagon Signaling In Metabolic Regulation R-HSA-163359	2.08243	0.518519
		G-protein Activation R-HSA-202040	2.0876	0.442149
		Deadenylation-dependent mRNA Decay R-HSA-429914	2.09013	0.45929
		RHOC GTPase Cycle R-HSA-9013106	2.09123	0.494577
		mRNA Splicing R-HSA-72172	2.08592	0.718894
		Activation Of APC/C And APC/C:Cdc20 Mediated Degradation Of Mitotic Proteins R-HSA-176814	2.08838	0.552402
		Regulation Of RAS By GAPs R-HSA-5658442	-1.82045	0.524715
		Cleavage Of Damaged Pyrimidine R-HSA-110329	-1.82585	0.481343
		Cell Cycle Mitotic R-HSA-69278	-1.81658	0.105178
		Conversion From APC/C:Cdc20 To APC/C:Cdh1 In Late Anaphase R-HSA-176407	2.09179	0.4625
		Death Receptor Signaling R-HSA-73887	-1.82166	0.441016
		Protein Methylation R-HSA-8876725	-1.81726	0.522642
		O-linked Glycosylation R-HSA-5173105	-1.82188	0.540698
		DNA Damage Recognition In GG-NER R-HSA-5696394	-1.80934	0.493506
		Nuclear Events Stimulated By ALK Signaling In Cancer R-HSA-9725371	2.07187	0.474576
		Meiosis R-HSA-1500620	2.07297	0.573009
		Integrin Cell Surface Interactions R-HSA-216083	2.07457	0.560706
		Regulation Of MECP2 Expression And Activity R-HSA-9022692	2.07305	0.475687
		Downstream Signaling Events Of B Cell Receptor (BCR) R-HSA-1168372	2.06313	0.677419
		Anti-inflammatory Response Favoring Leishmania Infection R-HSA-9662851	2.06004	0.577681
		Downstream Signaling Of Activated FGFR4 R-HSA-5654716	2.06131	0.508511
		SARS-CoV-2-host Interactions R-HSA-9705683	2.06314	0.801418
		Transport To Golgi And Subsequent Modification R-HSA-948021	2.05511	0.699317
		Cellular Response To Starvation R-HSA-9711097	2.0633	0.78169
		CRMPs In Sema3A Signaling R-HSA-399956	2.05568	0.462963
		Protein-protein Interactions At Synapses R-HSA-6794362	-1.79958	0.462929
		TP53 Regulates Transcription Of Cell Cycle Genes R-HSA-6791312	2.04795	0.741546
		Processing Of Capped Intron-Containing Pre-mRNA R-HSA-72203	2.04218	0.839907
		Degradation Of Extracellular Matrix R-HSA-1474228	2.04235	0.675799
		Prefoldin Mediated Transfer Of Substrate To CCT/TriC R-HSA-389957	-1.78009	0.495379
		ROS And RNS Production In Phagocytes R-HSA-1222556	2.02017	0.512605
		Nuclear Events Mediated By NFE2L2 R-HSA-9759194	2.01586	0.638767
		Signaling By FGFR2 R-HSA-5654738	2.01638	0.574837
		Plasma Lipoprotein Assembly Remodeling And Clearance R-HSA-174824	-1.76113	0.552239
		mRNA 3-End Processing R-HSA-72187	-1.77127	0.557836
		Regulation Of TP53 Expression And Degradation R-HSA-6806003	2.00761	0.612108
		Metabolic Disorders Of Biological Oxidation Enzymes R-HSA-5579029	2.00867	0.468172
		VxPx Cargo-Targeting To Cilium R-HSA-5620916	-1.76142	0.586074
		Formation Of HIV Elongation Complex In Absence Of HIV Tat R-HSA-167152	-1.76463	0.661972
		Neuronal System R-HSA-112316	-1.76261	0.371575
		Autodegradation Of E3 Ubiquitin Ligase COP1 R-HSA-349425	-1.7653	0.546816
		GABA Receptor Activation R-HSA-977443	2.00254	0.617582
		RNA Polymerase II Transcription Termination R-HSA-73856	-1.75347	0.516187
		Diseases Associated With O-glycosylation Of Proteins R-HSA-3906995	-1.75508	0.572233
		SARS-CoV-2 Activates/Modulates Innate And Adaptive Immune Responses R-HSA-9705671	2.00032	0.808411
		Pyruvate Metabolism And Citric Acid (TCA) Cycle R-HSA-71406	-1.76602	0.511927
		TNFR2 Non-Canonical NF-kB Pathway R-HSA-5668541	-1.74935	0.588346
		Cooperation Of Prefoldin And TriC/CCT In Actin And Tubulin Folding R-HSA-389958	-1.74719	0.594286
		IRAK2 Mediated Activation Of TAK1 Complex Upon TLR7/8 Or 9 Stimulation R-HSA-975163	-1.75069	0.610136
		Assembly And Cell Surface Presentation Of NMDA Receptors R-HSA-9609736	1.99523	0.51357
		Transferrin Endocytosis And Recycling R-HSA-917977	1.98988	0.519833
		Butyrate Response Factor 1 Binds And Destabilizes mRNA R-HSA-450385	1.98747	0.532495
		Signaling By ERBB2 ECD Mutants R-HSA-9665348	1.98534	0.536842
		Defective CFTR Causes Cystic Fibrosis R-HSA-5678895	-1.73778	0.528131
		Extracellular Matrix Organization R-HSA-1474244	-1.73933	0.426117
		TAK1-dependent IKK And NF-kappa-B Activation R-HSA-445989	-1.73361	0.544627
		EGR2 And SOX10-mediated Initiation Of Schwann Cell Myelination R-HSA-9619665	-1.73506	0.633528
		Sensory Perception Of Taste R-HSA-9717189	-1.72952	0.591255
		Regulation Of Expression Of SLITs And ROBOs R-HSA-9010553	1.97655	0.896386
		Constitutive Signaling By Ligand-Responsive EGFR Cancer Variants R-HSA-1236382	1.96743	0.483034
		Regulation Of TP53 Degradation R-HSA-6804757	1.96318	0.636957
		Dopamine Neurotransmitter Release Cycle R-HSA-212676	1.95436	0.605603
		Activation Of GABAB Receptors R-HSA-991365	1.95108	0.643805
		Peptide Hormone Metabolism R-HSA-2980736	-1.71191	0.537205
		ER-Phagosome Pathway R-HSA-1236974	-1.70269	0.738703
		Transcriptional Regulation By AP-2 (TFAP2) Family Of Transcription Factors R-HSA-8864260	1.94539	0.545267
		Glycosphingolipid Metabolism R-HSA-1660662	-1.70698	0.51773
		Host Interactions Of HIV Factors R-HSA-162909	-1.70279	0.447099
		TP53 Regulates Transcription Of Additional Cell Cycle Genes With Uncertain Roles In P53 Pathway R-HSA-6804115	1.9414	0.654788
		Cellular Hexose Transport R-HSA-189200	-1.70348	0.538879
		Association Of TriC/CCT With Target Proteins During Biosynthesis R-HSA-390471	-1.69522	0.657744
		Glucagon-like Peptide-1 (GLP1) Regulates Insulin Secretion R-HSA-381676	1.93239	0.684564
		ADORA2B Mediated Anti-Inflammatory Cytokine Production R-HSA-9660821	1.92911	0.652361
		Energy Dependent Regulation Of mTOR By LKB1-AMPK R-HSA-380972	1.92944	0.556723
		HIV Elongation Arrest And Recovery R-HSA-167287	1.92024	0.663717
		Signaling By FGFR2 In Disease R-HSA-5655253	1.91829	0.697778
		Long-term Potentiation R-HSA-9620244	1.92081	0.642241
		Interleukin-12 Family Signaling R-HSA-447115	1.91388	0.607516
		Role Of GTSE1 In G2/M Progression After G2 Checkpoint R-HSA-8852276	1.91531	0.697572
		SUMOylation Of Intracellular Receptors R-HSA-4090294	1.91092	0.590618
		Smooth Muscle Contraction R-HSA-445355	1.90848	0.752887
		RIPK1-mediated Regulated Necrosis R-HSA-5213460	-1.68446	0.629002
		Eukaryotic Translation Termination R-HSA-72764	1.90482	0.743478
		Cross-presentation Of Soluble Exogenous Antigens (Endosomes) R-HSA-1236978	-1.68007	0.675573
		Stabilization Of P53 R-HSA-69541	-1.68106	0.579525
		Glutamate Neurotransmitter Release Cycle R-HSA-210500	1.90118	0.565489
		GAB1 Signalosome R-HSA-180292	1.89327	0.633987
		Sealing Of Nuclear Envelope (NE) By ESCRT-III R-HSA-9668328	-1.66951	0.645594
		Antiviral Mechanism By IFN-stimulated Genes R-HSA-1169410	-1.67072	0.635701
		Aggrephagy R-HSA-9646399	1.88032	0.587992
		Formation Of HIV-1 Elongation Complex Containing HIV-1 Tat R-HSA-167200	-1.66157	0.61426
		Striated Muscle Contraction R-HSA-390522	1.88052	0.662996
		GTP Hydrolysis And Joining Of 60S Ribosomal Subunit R-HSA-72706	1.87091	0.792123
		mRNA Splicing - Minor Pathway R-HSA-72165	-1.66239	0.688337
		SHC1 Events In ERBB2 Signaling R-HSA-1250196	1.87191	0.570539
		Metalloprotease DUBs R-HSA-5689901	1.88054	0.621622
		Iron Uptake And Transport R-HSA-917937	1.87305	0.777528
		RUNX1 Regulates Transcription Of Genes Involved In Differentiation Of HSCs R-HSA-8939236	1.87385	0.707889
		Ca2+ Pathway R-HSA-4086398	1.86176	0.690021
		Mitochondrial Biogenesis R-HSA-1592230	1.85034	0.841871
		Cytochrome P450 - Arranged By Substrate Type R-HSA-211897	1.85324	0.568548
		APC/C:Cdh1 Mediated Degradation Of Cdc20 And APC/C:Cdh1 Targets In Late Mitosis/Early G1 R-HSA-174178	1.84602	0.726316
		TRAF6-mediated Induction Of TAK1 Complex Within TLR4 Complex R-HSA-937072	-1.6511	0.634146
		Caspase Activation Via Death Receptors In Presence Of Ligand R-HSA-140534	1.8511	0.66302
		Activation Of NF-kappaB In B Cells R-HSA-1169091	1.84688	0.782418
		Calnexin/calreticulin Cycle R-HSA-901042	1.85331	0.724062
		Transport Of Mature Transcript To Cytoplasm R-HSA-72202	-1.64751	0.585664
		Polo-like Kinase Mediated Events R-HSA-156711	1.81961	0.656118
		Centrosome Maturation R-HSA-380287	1.82128	0.839002
		Oxygen-dependent Proline Hydroxylation Of Hypoxia-inducible Factor Alpha R-HSA-1234176	1.82196	0.688017
		Chemokine Receptors Bind Chemokines R-HSA-380108	1.81637	0.692144
		Signaling By ERBB2 KD Mutants R-HSA-9664565	1.81461	0.615694
		Autodegradation Of Cdh1 By Cdh1:APC/C R-HSA-174084	-1.63557	0.687616
		Negative Regulation Of NMDA Receptor-Mediated Neuronal Transmission R-HSA-9617324	1.80939	0.658947
		Mitochondrial Calcium Ion Transport R-HSA-8949215	1.81136	0.586694
		Plasma Lipoprotein Clearance R-HSA-8964043	1.82218	0.717391
		MAPK6/MAPK4 Signaling R-HSA-5687128	1.82344	0.872146
		RNA Polymerase I Transcription Initiation R-HSA-73762	-1.63232	0.671028
		Collagen Chain Trimerization R-HSA-8948216	-1.63559	0.601436
		Metabolism Of Steroid Hormones R-HSA-196071	1.8243	0.698031
		Regulation Of TP53 Activity Thru Methylation R-HSA-6804760	1.82591	0.639413
		Hh Mutants Abrogate Ligand Secretion R-HSA-5387390	-1.63631	0.749507
		Lysosome Vesicle Biogenesis R-HSA-432720	1.82615	0.721382
		Peptide Ligand-Binding Receptors R-HSA-375276	1.79335	0.840355
		KSRP (KHSRP) Binds And Destabilizes mRNA R-HSA-450604	1.79661	0.65762
		Nuclear Envelope (NE) Reassembly R-HSA-2995410	1.79351	0.868778
		Acyl Chain Remodelling Of PC R-HSA-1482788	1.79938	0.69379
		PINK1-PRKN Mediated Mitophagy R-HSA-5205685	1.79667	0.708423
		RHOB GTPase Cycle R-HSA-9013026	1.78715	0.735417
		Downstream Signaling Of Activated FGFR3 R-HSA-5654708	1.78518	0.614919
		Netrin-1 Signaling R-HSA-373752	1.78177	0.785714
		APC:Cdc20 Mediated Degradation Of Cell Cycle Proteins Before Cycle Checkpoint Satisfied R-HSA-179419	1.77435	0.817582
		Transcriptional Regulation By Small RNAs R-HSA-5578749	1.77001	0.757829
		Signaling By Non-Receptor Tyrosine Kinases R-HSA-9006927	1.77143	0.765328
		SUMOylation Of DNA Methylation Proteins R-HSA-4655427	1.77489	0.633197
		RNA Polymerase I Promoter Escape R-HSA-73772	1.7643	0.7897
		IKK Complex Recruitment Mediated By RIP1 R-HSA-937041	1.76489	0.72093
		Opioid Signaling R-HSA-111885	1.75444	0.832976
		Cholesterol Biosynthesis R-HSA-191273	-1.59117	0.741748
		Interleukin-6 Family Signaling R-HSA-6783589	-1.59412	0.697087
		FGFR2 Alternative Splicing R-HSA-6803529	-1.59187	0.690167
		Sensory Perception Of Sweet Bitter And Umami (Glutamate) Taste R-HSA-9717207	-1.61501	0.707364
		Regulation Of NF-kappa B Signaling R-HSA-9758274	-1.59525	0.724272
		WNT Ligand Biogenesis And Trafficking R-HSA-3238698	-1.60877	0.606702
		Transcriptional Regulation By RUNX2 R-HSA-8878166	-1.61047	0.726776
		Deposition Of New CENPA-containing Nucleosomes At Centromere R-HSA-606279	-1.61229	0.674632
		DAG And IP3 Signaling R-HSA-1489509	-1.5986	0.644161
		Aberrant Regulation Of Mitotic Exit In Cancer Due To RB1 Defects R-HSA-9687136	-1.5964	0.672932
		Unfolded Protein Response (UPR) R-HSA-381119	-1.60594	0.583477
		Cap-dependent Translation Initiation R-HSA-72737	1.74515	0.956422
		mRNA Splicing - Major Pathway R-HSA-72163	-1.59969	0.690265
		Neurotransmitter Release Cycle R-HSA-112310	1.74205	0.826667
		Potassium Channels R-HSA-1296071	-1.60211	0.678182
		RNA Polymerase III Abortive And Retractive Initiation R-HSA-749476	-1.59978	0.674589
		APC/C:Cdc20 Mediated Degradation Of Mitotic Proteins R-HSA-176409	1.73702	0.851528
		Effects Of PIP2 Hydrolysis R-HSA-114508	1.73361	0.786996
		Tristetraprolin (TTP ZFP36) Binds And Destabilizes mRNA R-HSA-450513	1.73067	0.641434
		Neurotransmitter Receptors And Postsynaptic Signal Transmission R-HSA-112314	-1.57825	0.746881
		Transmission Across Chemical Synapses R-HSA-112315	-1.57894	0.649153
		Hh Mutants Are Degraded By ERAD R-HSA-5362768	-1.57221	0.711957
		ER To Golgi Anterograde Transport R-HSA-199977	-1.57305	0.619289
		Regulation Of Cholesterol Biosynthesis By SREBP (SREBF) R-HSA-1655829	-1.56674	0.762082
		Regulation Of Activated PAK-2p34 By Proteasome Mediated Degradation R-HSA-211733	-1.56161	0.779245
		Transcriptional Regulation By MECP2 R-HSA-8986944	1.71087	0.83691
		GLI3 Is Processed To GLI3R By Proteasome R-HSA-5610785	1.70752	0.940048
		L1CAM Interactions R-HSA-373760	-1.562	0.60034
		HS-GAG Degradation R-HSA-2024096	-1.55315	0.771372
		Loss Of Nlp From Mitotic Centrosomes R-HSA-380259	-1.55399	0.736842
		Hedgehog Off State R-HSA-5610787	-1.54686	0.863198
		Voltage Gated Potassium Channels R-HSA-1296072	-1.54375	0.677477
		PKA Activation R-HSA-163615	-1.54691	0.713193
		PCP/CE Pathway R-HSA-4086400	-1.54022	0.813996
		Interferon Signaling R-HSA-913531	1.68724	0.982262
		G Beta:Gamma Signaling Thru CDC42 R-HSA-8964616	1.68237	0.774123
		TRAF6 Mediated NF-kB Activation R-HSA-933542	1.68454	0.792657
		Nonhomologous End-Joining (NHEJ) R-HSA-5693571	-1.5302	0.771536
		MET Activates PTK2 Signaling R-HSA-8874081	-1.53434	0.735849
		Nef-mediated Downmodulation Of Cell Surface Receptors By Recruitment To Clathrin Adapters R-HSA-164938	-1.53159	0.693878
		Formation Of Ternary Complex And Subsequently 43S Complex R-HSA-72695	-1.5229	0.829175
		CaM Pathway R-HSA-111997	-1.51937	0.792381
		Pausing And Recovery Of Tat-mediated HIV Elongation R-HSA-167238	1.6653	0.779221
		Transport Of Bile Salts And Organic Acids Metal Ions And Amine Compounds R-HSA-425366	1.66786	0.905192
		CREB1 Phosphorylation Thru NMDA Receptor-Mediated Activation Of RAS Signaling R-HSA-442742	-1.51646	0.812
		Neurexins And Neuroligins R-HSA-6794361	-1.52298	0.81203
		Acyl Chain Remodelling Of PE R-HSA-1482839	1.66031	0.78913
		Degradation Of GLI2 By Proteasome R-HSA-5610783	1.65451	0.939535
		Signaling By EGFR In Cancer R-HSA-1643713	1.65152	0.83956
		mRNA Decay By 5 To 3 Exoribonuclease R-HSA-430039	1.63905	0.639847
		Translation Initiation Complex Formation R-HSA-72649	1.63968	0.920705
		Immunoregulatory Interactions Between A Lymphoid And A non-Lymphoid Cell R-HSA-198933	1.63411	0.841102
		Ion Transport By P-type ATPases R-HSA-936837	-1.50618	0.708185
		GPCR Ligand Binding R-HSA-500792	1.61442	1
		RHO GTPases Activate NADPH Oxidases R-HSA-5668599	1.61019	0.803879
		Olfactory Signaling Pathway R-HSA-381753	-1.4918	0.756144
		Interleukin-1 Signaling R-HSA-9020702	-1.49376	0.824593
		Beta-catenin Independent WNT Signaling R-HSA-3858494	-1.46965	0.890909
		Signaling By ERBB2 TMD/JMD Mutants R-HSA-9665686	1.59007	0.841542
		Activation Of G Protein Gated Potassium Channels R-HSA-1296041	-1.47185	0.814596
		Visual Phototransduction R-HSA-2187338	-1.47391	0.840445
		N-glycan Antennae Elongation In medial/trans-Golgi R-HSA-975576	1.59084	0.780287
		mRNA Activation Upon Binding Of Cap-Binding Complex And eIFs Subsequent Binding To 43S R-HSA-72662	1.58385	0.951542
		PLC Beta Mediated Events R-HSA-112043	-1.48505	0.792279
		Gastrin-CREB Signaling Pathway Via PKC And MAPK R-HSA-881907	1.59276	0.818966
		APC/C:Cdc20 Mediated Degradation Of Cyclin B R-HSA-174048	1.59854	0.8125
		Presynaptic Function Of Kainate Receptors R-HSA-500657	1.59508	0.833333
		Activation Of Gene Expression By SREBF (SREBP) R-HSA-2426168	-1.47481	0.798893
		Degradation Of DVL R-HSA-4641258	-1.48674	0.804469
		Regulation Of Ornithine Decarboxylase (ODC) R-HSA-350562	-1.48043	0.740741
		Transcription Of HIV Genome R-HSA-167172	-1.47752	0.772401
		Synaptic Adhesion-Like Molecules R-HSA-8849932	-1.47515	0.771107
		Regulation Of PTEN Stability And Activity R-HSA-8948751	-1.46218	0.834559
		Post NMDA Receptor Activation Events R-HSA-438064	1.56817	0.965986
		Ca-dependent Events R-HSA-111996	-1.44805	0.830827
		Protein Folding R-HSA-391251	-1.44941	0.885099
		G Beta:Gamma Signaling Thru PLC Beta R-HSA-418217	1.55867	0.754
		Antigen Presentation: Folding Assembly Peptide Loading Of Class I MHC R-HSA-983170	-1.45384	0.765125
		Metabolism Of Polyamines R-HSA-351202	-1.45058	0.8
		AUF1 (hnRNP D0) Binds And Destabilizes mRNA R-HSA-450408	1.53621	0.924242
		Signaling By NTRK3 (TRKC) R-HSA-9034015	1.5322	0.839248
		p75NTR Signals Via NF-kB R-HSA-193639	-1.44045	0.844794
		UCH Proteinases R-HSA-5689603	1.54631	0.955319
		CD28 Dependent PI3K/Akt Signaling R-HSA-389357	1.53875	0.819328
		Class A/1 (Rhodopsin-like Receptors) R-HSA-373076	1.5424	0.98434
		Synthesis Of PC R-HSA-1483191	1.51899	0.867089
		Vpu Mediated Degradation Of CD4 R-HSA-180534	-1.42976	0.85267
		Unblocking Of NMDA Receptors Glutamate Binding And Activation R-HSA-438066	1.48821	0.890086
		Glucagon-type Ligand Receptors R-HSA-420092	1.4909	0.916849
		Retinoid Metabolism And Transport R-HSA-975634	1.49839	0.8583
		RHO GTPases Activate ROCKs R-HSA-5627117	1.49333	0.8125
		APC/C:Cdc20 Mediated Degradation Of Securin R-HSA-174154	-1.41694	0.841918
		Activation Of NMDA Receptors And Postsynaptic Events R-HSA-442755	1.46712	0.986577
		Nicotinamide Salvaging R-HSA-197264	-1.41882	0.769663
		G-protein Mediated Events R-HSA-112040	1.47139	0.967105
		Class B/2 (Secretin Family Receptors) R-HSA-373080	-1.42087	0.824779
		Plasma Lipoprotein Remodeling R-HSA-8963899	-1.41048	0.812261
		Synthesis Of IP3 And IP4 In Cytosol R-HSA-1855204	1.45493	0.901261
		SUMOylation Of DNA Replication Proteins R-HSA-4615885	-1.36961	0.901141
		IL-6-type Cytokine Receptor Ligand Interactions R-HSA-6788467	-1.39485	0.783333
		Metabolism Of Fat-Soluble Vitamins R-HSA-6806667	-1.39721	0.839779
		Gap Junction Trafficking R-HSA-190828	-1.36385	0.878906
		ISG15 Antiviral Mechanism R-HSA-1169408	-1.35975	0.917279
		Asymmetric Localization Of PCP Proteins R-HSA-4608870	-1.35217	0.951267
		Abortive Elongation Of HIV-1 Transcript In Absence Of Tat R-HSA-167242	-1.40451	0.792185
		Signaling By FGFR2 IIIa TM R-HSA-8851708	-1.36994	0.815985
		Formation Of Fibrin Clot (Clotting Cascade) R-HSA-140877	-1.3728	0.815443
		Vif-mediated Degradation Of APOBEC3G R-HSA-180585	-1.38861	0.833916
		Activation Of Kainate Receptors Upon Glutamate Binding R-HSA-451326	-1.39736	0.801105
		FGFR2 Mutant Receptor Activation R-HSA-1839126	-1.35411	0.846442
		ZBP1(DAI) Mediated Induction Of Type I IFNs R-HSA-1606322	-1.37516	0.845865
		Caspase Activation Via Extrinsic Apoptotic Signaling Pathway R-HSA-5357769	-1.38419	0.860113
		Regulation Of Apoptosis R-HSA-169911	-1.3986	0.896226
		Inwardly Rectifying K+ Channels R-HSA-1296065	-1.37523	0.829945
		Regulation Of RUNX1 Expression And Activity R-HSA-8934593	-1.37623	0.808044
		Chaperonin-mediated Protein Folding R-HSA-390466	-1.33938	0.936594
		SCF-beta-TrCP Mediated Degradation Of Emi1 R-HSA-174113	-1.28541	0.94697
		SRP-dependent Cotranslational Protein Targeting To Membrane R-HSA-1799339	-1.31232	0.970588
		Gap Junction Trafficking And Regulation R-HSA-157858	1.39634	0.907216
		Receptor-type Tyrosine-Protein Phosphatases R-HSA-388844	-1.3196	0.87931
		Influenza Infection R-HSA-168255	1.38959	1
		Transport Of Mature mRNA Derived From An Intron-Containing Transcript R-HSA-159236	-1.28591	0.97757
		Regulation Of APC/C Activators Between G1/S And Early Anaphase R-HSA-176408	-1.31278	0.915044
		Negative Regulation Of NOTCH4 Signaling R-HSA-9604323	-1.27262	0.964083
		FBXL7 Down-Regulates AURKA During Mitotic Entry And In Early Mitosis R-HSA-8854050	1.37309	0.997727
		SARS-CoV-2 Modulates Host Translation Machinery R-HSA-9754678	-1.31982	0.916201
		Role Of Phospholipids In Phagocytosis R-HSA-2029485	-1.28658	0.883117
		Antigen processing-Cross Presentation R-HSA-1236975	-1.29983	0.974265
		Cdc20:Phospho-APC/C Mediated Degradation Of Cyclin A R-HSA-174184	-1.2904	0.968921
		PKA-mediated Phosphorylation Of CREB R-HSA-111931	-1.29345	0.853791
		Ras Activation Upon Ca2+ Influx Thru NMDA Receptor R-HSA-442982	-1.2573	0.916828
		Selenoamino Acid Metabolism R-HSA-2408522	-1.24865	0.994475
		Phototransduction Cascade R-HSA-2514856	1.34256	0.948661
		Downregulation Of ERBB2 Signaling R-HSA-8863795	1.32901	0.983945
		Degradation Of AXIN R-HSA-4641257	1.30491	0.993478
		Sema4D Induced Cell Migration And Growth-Cone Collapse R-HSA-416572	1.3122	0.938017
		Inactivation Recovery And Regulation Of Phototransduction Cascade R-HSA-2514859	1.28803	0.978355
		NCAM Signaling For Neurite Out-Growth R-HSA-375165	-1.22016	0.93007
		Regulation Of RUNX3 Expression And Activity R-HSA-8941858	-1.21134	0.98419
		Class C/3 (Metabotropic Glutamate/Pheromone Receptors) R-HSA-420499	1.22388	0.953782
		Degradation Of GLI1 By Proteasome R-HSA-5610780	-1.14933	0.965035
		Processing Of SMDT1 R-HSA-8949664	1.20416	0.955414
		Detoxification Of Reactive Oxygen Species R-HSA-3299685	-1.15151	0.956357
		Assembly Of Collagen Fibrils And Other Multimeric Structures R-HSA-2022090	-1.18789	0.972973
		Ribosomal Scanning And Start Codon Recognition R-HSA-72702	-1.15825	0.992233
		Diseases Associated With TLR Signaling Cascade R-HSA-5602358	1.13932	0.97556
		NIK To Noncanonical NF-kB Signaling R-HSA-5676590	-1.16161	0.988166
		Dectin-1 Mediated Noncanonical NF-kB Signaling R-HSA-5607761	-1.05723	0.994555
		FCGR3A-mediated IL10 Synthesis R-HSA-9664323	-1.0922	0.968864
		Response Of EIF2AK4 (GCN2) To Amino Acid Deficiency R-HSA-9633012	-1.02544	1
		GSK3B And BTRC:CUL1-mediated-degradation Of NFE2L2 R-HSA-9762114	-1.09907	0.9839
		Sema4D In Semaphorin Signaling R-HSA-400685	-1.162	0.955473
		Activation Of IRF3/IRF7 Mediated By TBK1/IKK Epsilon R-HSA-936964	-1.05794	0.982422
		Role Of Nef In HIV-1 Replication And Disease Pathogenesis R-HSA-164952	-0.905477	0.990893
		Sema3A PAK Dependent Axon Repulsion R-HSA-399954	0.946337	0.997938
		Influenza Viral RNA Transcription And Replication R-HSA-168273	-0.920982	1

## Sheet: Fig.2E
	Figure 2E
			GBM12
			DMSO				SR 20 nM
		CDK12	0.929228	1.1062	1.03478	0.940149	0.0732001	0.118863	0.0852309	0.0396341
		CPT1A	1.00815	1.01507	1.04488	0.93522	0.119915	0.110041	0.127781	0.0813953
		PGC1A	1.01186	1.00443	1.0514	0.935818	0.149288	0.119484	0.136807	0.100901
		PPARD	1.10454	1.07813	0.939156	0.894152	0.0465842	0.0646569	0.0378339	0.0580828
		ACADSB	0.954121	1.05407	0.987852	1.00655	0.158624	0.198137	0.190106	0.173813
		ACADVL	0.984803	1.07149	1.05343	0.899613	1.43154	1.4513	1.51354	1.3053
		CPT2	0.950779	1.06775	1.03408	0.952572	0.0285972	0.0220159	0.0221474	0.0323672
		ETFDH	0.979095	1.00167	1.02044	0.999221	0.0589906	0.0719111	0.0855873	0.0510578
		HADHB	0.884473	1.11732	1.02725	0.985056	0.59243	0.578575	0.56479	0.538257
			GBM22
			DMSO				SR 850 nM
		CDK12	0.939581	1.06772	0.998918	0.997876	0.120996	0.103315	0.0950372	0.11107
		CPT1A	1.01861	0.949019	1.03423	1.00022	0.112257	0.122008	0.104723	0.102889
		PGC1A	1.13541	1.0508	0.925216	0.905914	0.0301217	0.0438152	0.0406	0.0460794
		PPARD	1.0524	0.989811	0.924936	1.0379	0.164769	0.181207	0.164958	0.172852
		ACADSB	0.869363	1.10047	0.938082	1.11425	0.217963	0.219659	0.161169	0.173741
		ACADVL	1.15283	1.15057	1.21739	0.619287	0.559896	0.548826	0.525064	0.478842
		CPT2	1.00345	1.09559	1.08644	0.837233	0.0413142	0.0511795	0.0369454	0.0340623
		ETFDH	1.05711	1.11242	1.00955	0.842325	0.0852842	0.0886457	0.0833016	0.0840173
		HADHB	1.03995	0.952531	0.986285	1.02355	0.287335	0.311988	0.269444	0.246728
			U251
			DMSO				SR 250 nM
		CDK12	0.883683	0.96706	1.08081	1.08268	0.0895554	0.0934068	0.0835319	0.0792255
		CPT1A	1.01495	1.02207	0.963993		0.280041	0.307057	0.282314	0.319333
		PGC1A	1.11691	1.0798	0.84872	0.976956	0.0976052	0.107793	0.0695506	0.0658572
		PPARD	1.00852	1.0746	1.00651	0.916745	0.139676	0.162592	0.148463	0.150687
		ACADSB	0.969288	1.05972	1.01309	0.960969	0.400307	0.40731	0.41752	0.370019
		ACADVL	0.943474	1.10512	0.996804	0.962171	0.885867	1.1763	1.07077	1.00776
		CPT2	1.02926	0.988862	1.07788	0.911525	0.0222582	0.0305455	0.0174786	0.0128368
		ETFDH	1.02016	1.08815	1.01798	0.884918	0.190016	0.152856	0.158387	0.139713
		HADHB	0.956733	1.08068	1.04083	0.929255	0.624328	1.01084	0.917665	1.06486

## Sheet: Fig.2H
	Figure 2H	Rembrandt (non-tumor)				Rembrandt (GBM)
		Sample	Histology	mRNA		Sample	Histology	mRNA
		HF0088	Non-tumor	7.3591		900_0052_99	GBM	7.5281
		HF0120	Non-tumor	7.0143		900_0053_03	GBM	7.2503
		HF0131	Non-tumor	7.4731		900_00_5317	GBM	7.1294
		HF0137	Non-tumor	7.4584		900_00_53_32	GBM	7.6443
		HF0151	Non-tumor	7.1333		900_00_5338	GBM	7.4022
		HF0163	Non-tumor	7.2107		900_00_5342	GBM	7.6749
		HF0171	Non-tumor	7.208		900_00_5346	GBM	7.836
		HF0178	Non-tumor	6.9804		900_00_5379	GBM	7.4391
		HF0211	Non-tumor	7.0414		900_00_5381	GBM	7.5873
		HF0232	Non-tumor	7.1989		900_00_5384	GBM	7.4683
		HF0295	Non-tumor	7.1226		900_00_5396	GBM	7.4726
		HF0303	Non-tumor	7.2593		900_00_5404	GBM	7.3096
		HF0377	Non-tumor	7.0671		900_00_5404_B	GBM	7.2253
		HF0383	Non-tumor	7.1799		900_00_5413	GBM	7.3177
		HF0467	Non-tumor	7.2181		900_00_5414	GBM	7.3728
		HF0512	Non-tumor	7.1383		900_00_5445	GBM	7.264
		HF0523	Non-tumor	7.0603		900_00_5458	GBM	7.3475
		HF0526	Non-tumor	7.057		900_00_5462	GBM	7.4993
		HF0533	Non-tumor	7.47		900_00_5488	GBM	7.0624
		HF0593	Non-tumor	7.0694		900_00_5489	GBM	7.3659
		HF0616	Non-tumor	7.0909		900_00_5540	GBM	7.1866
		NT1	Non-tumor	7.3877		900_00_5541	GBM	6.9068
		NT2	Non-tumor	7.1275		900_00_5542	GBM	6.9369
		NT3	Non-tumor	7.3543		900_00_5543	GBM	7.3457
		NT4	Non-tumor	7.4546		900_00_5544	GBM	7.201
		NT5	Non-tumor	7.4083		900_00_5546	GBM	6.9261
		NT6	Non-tumor	7.4056		900_00_5548	GBM	7.2921
		NT7	Non-tumor	7.5995		900_00_5551	GBM	7.3426
						900_00_5554	GBM	7.2005
						E09137	GBM	7.2002
						E09138	GBM	7.0918
						E09139	GBM	7.0713
						E09192	GBM	7.3479
						E09214	GBM	7.1755
						E09233	GBM	7.4677
						E09278	GBM	7.1919
						E09331	GBM	6.9892
						E09348	GBM	7.3359
						E09369	GBM	7.307
						E09405	GBM	7.2723
						E09430	GBM	7.437
						E09449	GBM	7.519
						E09451	GBM	7.4159
						E09454	GBM	7.2212
						E09478	GBM	7.4048
						E09483	GBM	7.242
						E09489	GBM	7.0295
						E09535	GBM	7.3173
						E09569	GBM	7.1261
						E09601	GBM	7.3969
						E09602	GBM	7.0123
						E09605	GBM	7.1174
						E09606	GBM	7.2996
						E09610	GBM	7.4707
						E09615	GBM	7.508
						E09622	GBM	7.3451
						E09623	GBM	7.1146
						E09624	GBM	7.266
						E09647	GBM	7.2796
						E09649	GBM	7.2306
						E09654	GBM	7.1501
						E09655	GBM	7.136
						E09670	GBM	7.1561
						E09680	GBM	7.3905
						E09690	GBM	7.0633
						E09698	GBM	7.765
						E09722	GBM	7.6666
						E09730	GBM	7.379
						E09740	GBM	7.3151
						E09742	GBM	7.1603
						E09744	GBM	7.4972
						E09752	GBM	7.4348
						E09756	GBM	7.3724
						E09759	GBM	7.1627
						E09782	GBM	7.1336
						E09786	GBM	7.3526
						E09787	GBM	7.2511
						E09791	GBM	7.1408
						E09800	GBM	7.0619
						E09802	GBM	7.0339
						E09810	GBM	6.9258
						E09825	GBM	7.2873
						E09829	GBM	7.2447
						E09832	GBM	7.0591
						E09833	GBM	7.1584
						E09842	GBM	7.6392
						E09846	GBM	7.5055
						E09847	GBM	7.0993
						E09852	GBM	7.4393
						E09857	GBM	7.1832
						E09862	GBM	7.2247
						E09906	GBM	7.1821
						E09907	GBM	7.4572
						E09917	GBM	7.5481
						E09930	GBM	7.3147
						E09938	GBM	7.4835
						E09951	GBM	7.3246
						E09956	GBM	7.1695
						E09967	GBM	7.3856
						E10002	GBM	7.3919
						E10012	GBM	7.2621
						E10013	GBM	7.2406
						E10016	GBM	7.2901
						E10026	GBM	7.3547
						E10029	GBM	7.3871
						E10031	GBM	7.3917
						E10041	GBM	7.525
						E10077	GBM	7.409
						E10102	GBM	7.3165
						E10110	GBM	7.114
						E10140	GBM	7.2542
						E10144	GBM	7.3779
						E10158	GBM	7.4386
						E10172	GBM	7.3015
						E10184	GBM	7.2944
						E10191	GBM	7.5211
						E10193	GBM	7.2327
						E10203	GBM	7.2993
						E10211	GBM	7.3543
						E10226	GBM	7.4376
						E10227	GBM	7.4343
						E10249	GBM	7.0907
						E10250	GBM	7.2736
						E10252	GBM	7.1899
						E10258	GBM	7.2286
						E10262	GBM	7.6001
						E10264	GBM	7.6213
						E10267	GBM	7.222
						E10271	GBM	7.1707
						E10284	GBM	7.4487
						E10290	GBM	7.6185
						E10292	GBM	7.5098
						E10300	GBM	7.3624
						E10305	GBM	7.3959
						E10306	GBM	7.6191
						E10312	GBM	7.4507
						E10313	GBM	7.3567
						E10318	GBM	7.31
						E10433	GBM	7.1167
						E10444	GBM	7.4237
						E10462	GBM	7.1544
						E10488	GBM	7.591
						E10512	GBM	7.5568
						E10514	GBM	7.0951
						E10551	GBM	7.5251
						E10596	GBM	7.1693
						E10662	GBM	7.6858
						E50057	GBM	7.2596
						E50074	GBM	7.3657
						E50091	GBM	7.3825
						E50123	GBM	7.6401
						HF0024	GBM	7.2267
						HF0031	GBM	7.408
						HF0048	GBM	7.5251
						HF0050	GBM	7.2619
						HF0066	GBM	7.1846
						HF0138	GBM	7.2085
						HF0142	GBM	7.0438
						HF0180	GBM	7.1667
						HF0212	GBM	7.3261
						HF0268	GBM	7.3395
						HF0300.3	GBM	7.3087
						HF0408	GBM	7.298
						HF0442.5	GBM	6.9958
						HF0445	GBM	7.3223
						HF0505	GBM	7.4631
						HF0520	GBM	7.3672
						HF0543	GBM	7.3574
						HF0583	GBM	7.2993
						HF0627	GBM	7.4306
						HF0654	GBM	7.0272
						HF0790	GBM	7.429
						HF0891	GBM	7.1788
						HF0894	GBM	7.1474
						HF0963	GBM	7.1442
						HF0986	GBM	7.3559
						HF0990	GBM	7.25
						HF0992	GBM	7.4025
						HF0996	GBM	7.1115
						HF1058	GBM	7.3844
						HF1077	GBM	7.1263
						HF1078	GBM	7.6029
						HF1097	GBM	7.1492
						HF1122	GBM	7.3204
						HF1137	GBM	7.3799
						HF1139	GBM	7.2745
						HF1178	GBM	7.0099
						HF1191	GBM	7.3673
						HF1220	GBM	7.2915
						HF1262	GBM	7.1223
						HF1269	GBM	6.854
						HF1292	GBM	7.2823
						HF1297	GBM	7.1199
						HF1318	GBM	7.3364
						HF1338	GBM	7.1971
						HF1356	GBM	7.5682
						HF1382	GBM	7.007
						HF1397	GBM	7.0211
						HF1469	GBM	7.2704
						HF1492	GBM	7.2661
						HF1509	GBM	7.385
						HF1517	GBM	7.213
						HF1534	GBM	6.9528
						HF1538	GBM	7.2773
						HF1540	GBM	7.2405
						HF1585	GBM	7.5392
						HF1589	GBM	7.452
						HF1608	GBM	7.3723
						HF1618	GBM	7.2646
						HF1628	GBM	7.1612
						HF1640	GBM	7.2106
						HF1667	GBM	7.3002
						HF1671	GBM	7.521
						MD545226	GBM	7.4386
						MD602958	GBM	7.4348
						MD607103	GBM	7.5941
						MD607216	GBM	7.6477
						MD608660	GBM	7.0859
						MD621233	GBM	7.1722

## Sheet: Fig.2I
	Figure 2I
			GBM12
		Day	shNTS				shPPARD-61				shPPARD-62
		0	0.973478	1.03932	1.01138	0.975826	1.06516	1.00058	0.990197	0.944069	0.986336	0.980867	1.01146	1.02133
		4	1.98993	2.01968	1.97263	1.72535	1.55694	1.48049	1.51608	1.39768	1.52941	1.62031	1.4158	1.379
		6	2.37133	2.37549	2.37304	2.21663	1.22465	1.29259	1.32007	1.24111	1.34759	1.26056	1.37463	1.20639
			GBM22
		Day	shNTS				shPPARD-63				shPPARD-64
		0	1.02171	1.00632	0.980781	0.991188	0.967413	1.02811	0.97429	1.03019	1.01727	1.05596	1.04581	0.880963
		2	1.16832	1.21277	1.24548	1.13728	0.85843	0.93736	0.954499	0.975647	0.687174	0.710885	0.753579	0.721602
		4	2.07964	2.07827	2.26292	2.10701	1.59726	1.76316	1.63555	1.75039	1.36393	1.37343	1.43641	1.32549

## Sheet: Fig.2J
	Figure 2J
			GBM12
			scRNA			siPPARD			siPGC1a
		DMSO	1.03435	1.05316	0.912496	0.926544	1.05564	1.01781	1.04671	0.958954	0.994338
		SR 2nM	0.780531	0.72069	0.731038	0.72196	0.771035	0.896451	0.7926	0.736651	0.803627
		SR 10nM	0.564499	0.541174	0.532822	0.70978	0.770441	0.705362	0.711308	0.842759	0.686477
		SR 20nM	0.350194	0.365583	0.32407	0.534331	0.514889	0.536556	0.466392	0.51571	0.491155

## Sheet: Fig.3A
	Figure 3A
			GBM12, 6h
			DMSO				SR 2nM				SR 20nM
		Mcl-1	1.03202	1.00642	1.01883	0.944996	0.670482	0.722327	0.703634	0.62742	0.839369	0.831764	0.80181	0.79864
		Bcl-2	1.05812	1.03778	1.07223	0.849322	0.570787	0.599048	0.552823	0.546851	0.355011	0.35894	0.355451	0.345763
		Bcl-xL	0.97688	1.06079	0.942642	1.02373	0.873212	0.852736	0.841135	0.889338	0.357637	0.676608	0.626865	0.640173
		Noxa	0.859213	1.19875	0.901064	1.07749	3.00952	2.97599	1.56353	1.87859	3.4462	3.16677	2.80703	1.52421
			GBM22, 6h
			DMSO				SR 85nM				SR 850nM
		Mcl-1	1.00271	1.03796	1.01193	0.949501	0.971462	0.919839	0.947687	0.867531	0.425614	0.413115	0.401077	0.43043
		Bcl-2	0.99287	0.972481	0.952253	1.08761	0.804248	0.721594	0.769782	0.742135	0.717898	0.69563	0.659322	0.661119
		Bcl-xL	1.0065	1.01347	1.00436	0.976084	0.919793	0.864432	0.808496	0.843733	0.364483	0.375982	0.367707	0.357125
		Noxa	1.23574	0.967862	1.07589	0.777124	0.303093	0.510374	0.354902	0.289599	2.14631	1.92628	2.06863	2.1622

## Sheet: Fig.3B
	Figure 3B
			GBM12, 24h
			DMSO				SR 2nM				SR 20nM
		Mcl-1	1.07249	1.03467	1.02307	0.880849	1.12107	1.13532	1.23869	0.973019	2.46173	2.7335	2.09264	2.46923
		Bcl-2	0.978078	1.07445	1.13439	0.838841	0.316185	0.331061	0.295753	0.291176	0.045569	0.0543154	0.0445087	0.0481672
		Bcl-xL	1.06256	1.00498	0.986297	0.949475	0.490708	0.470381	0.445344	0.405991	0.0544112	0.0550449	0.0516797	0.0536037
		Noxa	1.04741	0.735944	0.980765	1.32274	1.35815	1.40158	1.21507	1.32186	5.12871	3.49717	3.75647	2.90782
			GBM22, 24h
			DMSO				SR 85nM				SR 850nM
		Mcl-1	1.08371	1.00505	0.953754	0.962638	0.659101	0.727989	0.696976	0.927664	0.498022	0.402913	0.453555	0.442179
		Bcl-2	1.11254	1.11127	0.99731	0.811028	1.33421	0.798052	0.833128	0.991717	0.0628293	0.0724394	0.0460036	0.0421493
		Bcl-xL	0.808396	0.814207	1.32655	1.1453	1.09832	1.03278	1.08802	1.07012	0.103073	0.113066	0.106262	0.133196
		Noxa	1.00437	1.11011	0.960397	0.933881	1.87036	1.92578	1.98754	2.15881	481.093	431.448	325.353	341.669

[truncated: 39 more sheets: Fig.3C, Fig.3D, Fig.3I, Fig.3J, Fig.4A, Fig.4B, Fig.4D, Fig.4E, Fig.4F, Fig.4G, Fig.4H, Fig.5F, Fig.5G, Fig.5H, Fig.6B, Fig.6D, Fig.7C, Fig.7I, Supple Fig.1A, Supple Fig.1B …]
